# Supplementary material for: Is PCR the Next Reference Standard for the Diagnosis of Schistosoma in Stool? A Comparison with Microscopy in Senegal and Kenya
Source: PLoS Negl Trop Dis. 2015 Jul 28;9(7):e0003959. doi: 10.1371/journal.pntd.0003959 (PMC4517772; doi:10.1371/journal.pntd.0003959)
Supplement: S1 Dataset — (XLSX) [file pntd.0003959.s002.xlsx]

## Sheet: Senegal
ID	Age	Sex	U1volume	U1eggcount	U2volume	U2eggcount	S1Ngary_eggcount	S1Ngary_parasites	S1Yague_eggcount	S1Yague_parasites	S2Ngary_eggcount	S2Ngary_parasites	S2Yague_eggcount	S2Yague_parasites	ct_sch	epgCat	pcr_sch	ct_al	pcr_al	ct_st	pcr_st	epg1	epg2	ep10ml1	ep10ml2	epg	ep10ml	Sm1	Sh2	Sm1Sh2	SmSh9
4304	9	0	2	2	10	7	0	0	0	0	0	0	0	0	50	0	0	50	0	50	0	0	0	10	7	0	7.5	0	2	2	7
5005	5	0	10	0	10	46	0	0	0	0	0	0	0	0	50	0	0	50	0	50	0	0	0	0	46	0	23	0	2	2	2
3307	5	0	6	4	10	0	0	0	0	0	0	0	0	0	36.71	0	1	50	0	50	0	0	0	6.66667	0	0	2.5	0	2	2	2
2312	5	1	10	1	10	3	0	0	0	0	0	0	0	0	34.52	0	1	50	0	50	0	0	0	1	3	0	2	0	2	2	2
2907	5	1	10	1	10	0	0	0	0	0	0	0	0	0	50	0	0	50	0	50	0	0	0	1	0	0	0.5	0	2	2	2
5509	6	1	10	4	10	0	0	0	0	0	0	0	0	0	50	0	0	50	0	50	0	0	0	4	0	0	2	0	2	2	2
5212	6	0	10	0	10	1	0	0	0	0	0	0	0	0	24.67	0	1	50	0	50	0	0	0	0	1	0	0.5	0	2	2	2
5211	7	0	10	13	5	0	0	0	0	0	0	0	0	0	29.73	0	1	50	0	50	0	0	0	13	0	0	8.66667	0	2	2	2
6515	7	0	10	1	10	1	0	0	0	0	0	0	0	0	37.04	0	1	50	0	50	0	0	0	1	1	0	1	0	2	2	2
3813	9	1	10	11	4	18	0	0	0	0	0	0	0	0	21.44	0	1	50	0	50	0	0	0	11	45	0	20.7143	0	2	2	2
1223	9	1	10	22	10	0	0	0	0	0	0	0	0	0	50	0	0	50	0	50	0	0	0	22	0	0	11	0	2	2	2
5906	14	0	6	18	7	46	0	0	0	0	0	0	0	0	35.95	0	1	50	0	50	0	0	0	30	65.7143	0	49.2308	0	2	2	2
3908	14	1	10	0	6	4	0	0	0	0	0	0	0	0	28.54	0	1	50	0	50	0	0	0	0	6.66667	0	2.5	0	2	2	2
228	20	1	10	3	10	0	0	4	0	4	0	5	0	4	50	0	0	27.31	1	50	0	0	0	3	0	0	1.5	0	2	2	2
5103	20	1	10	1	10	4	0	0	0	0	0	0	0	0	28.18	0	1	50	0	50	0	0	0	1	4	0	2.5	0	2	2	2
5915	25	1	10	12	10	1	0	0	0	0	0	0	0	0	25.87	0	1	50	0	50	0	0	0	12	1	0	6.5	0	2	2	2
6513	25	1	10	0	10	1	0	0	0	0	0	0	0	0	50	0	0	50	0	50	0	0	0	0	1	0	0.5	0	2	2	2
5902	34	1	8	2	7	0	0	0	0	0	0	0	0	0	30.1	0	1	50	0	50	0	0	0	2.5	0	0	1.33333	0	2	2	2
404	35	1	10	8	10	0	0	0	0	0	0	0	0	0	31.08	0	1	50	0	50	0	0	0	8	0	0	4	0	2	2	2
1601	39	0	10	0	10	1	0	0	0	0	0	0	0	0	50	0	0	50	0	50	0	0	0	0	1	0	0.5	0	2	2	2
908	45	1	10	3	10	1	0	0	0	0	0	0	0	0	23.36	0	1	50	0	50	0	0	0	3	1	0	2	0	2	2	2
901	50	0	10	1	1	0	0	0	0	0	0	0	0	0	50	0	0	50	0	50	0	0	0	1	0	0	0.909091	0	2	2	2
5910	5	1	7	0	10	0	0	0	0	0	0	0	0	0	50	0	0	50	0	39.39	1	0	0	0	0	0	0	0	0	0	0
7810	5	1	10	0	10	0	0	0	0	0	0	0	0	0	50	0	0	50	0	50	0	0	0	0	0	0	0	0	0	0	0
8514	5	1	3	0	10	0	0	0	0	0	0	0	0	0	50	0	0	50	0	50	0	0	0	0	0	0	0	0	0	0	0
6006	6	0	10	0	10	0	0	0	0	0	0	0	0	0	34.62	0	1	50	0	50	0	0	0	0	0	0	0	0	0	0	0
6111	6	1	10	0	6	0	0	0	0	0	0	0	0	0	50	0	0	50	0	50	0	0	0	0	0	0	0	0	0	0	0
4104	7	0	10	0	10	0	0	0	0	0	0	0	0	0	50	0	0	50	0	50	0	0	0	0	0	0	0	0	0	0	0
4305	7	0	7	0	7	0	0	0	0	0	0	0	0	0	50	0	0	50	0	50	0	0	0	0	0	0	0	0	0	0	0
5909	7	1	6	0	7	0	0	0	0	0	0	0	0	0	32.69	0	1	50	0	32.99	1	0	0	0	0	0	0	0	0	0	0
7012	8	1	10	0	3	0	0	0	0	0	0	0	0	0	50	0	0	50	0	50	0	0	0	0	0	0	0	0	0	0	0
4103	10	1	10	0	10	0	0	0	0	0	0	0	0	0	50	0	0	50	0	50	0	0	0	0	0	0	0	0	0	0	0
3806	12	1	6	0	4	0	0	0	0	0	0	0	0	0	50	0	0	50	0	50	0	0	0	0	0	0	0	0	0	0	0
4303	13	1	10	0	10	0	0	0	0	0	0	0	0	0	50	0	0	50	0	50	0	0	0	0	0	0	0	0	0	0	0
6609	14	0	8	0	10	0	0	0	0	0	0	0	0	0	50	0	0	50	0	50	0	0	0	0	0	0	0	0	0	0	0
3603	18	1	10	0	10	0	0	0	0	0	0	0	0	0	50	0	0	50	0	50	0	0	0	0	0	0	0	0	0	0	0
2808	20	1	10	0	10	0	0	0	0	0	0	0	0	0	50	0	0	50	0	50	0	0	0	0	0	0	0	0	0	0	0
8909	21	1	8	0	7	0	0	0	0	0	0	0	0	0	32	0	1	50	0	50	0	0	0	0	0	0	0	0	0	0	0
6823	22	1	7	0	3	0	0	0	0	0	0	0	0	0	50	0	0	50	0	50	0	0	0	0	0	0	0	0	0	0	0
605	23	1	10	0	1	0	0	0	0	0	0	0	0	0	50	0	0	50	0	50	0	0	0	0	0	0	0	0	0	0	0
5604	23	0	10	0	10	0	0	0	0	0	0	0	0	0	32.56	0	1	50	0	50	0	0	0	0	0	0	0	0	0	0	0
7504	27	0	10	0	10	0	0	0	0	0	0	0	0	0	50	0	0	50	0	50	0	0	0	0	0	0	0	0	0	0	0
3508	29	0	10	0	10	0	0	0	0	0	0	0	0	0	50	0	0	50	0	50	0	0	0	0	0	0	0	0	0	0	0
5504	30	0	10	0	10	0	0	0	0	0	0	0	0	0	50	0	0	50	0	50	0	0	0	0	0	0	0	0	0	0	0
5102	31	0	10	0	10	0	0	0	0	0	0	10	0	0	50	0	0	50	0	50	0	0	0	0	0	0	0	0	0	0	0
7902	32	1	10	0	10	0	0	0	0	0	0	0	0	0	34.01	0	1	50	0	50	0	0	0	0	0	0	0	0	0	0	0
7015	33	0	10	0	4	0	0	0	0	0	0	0	0	0	50	0	0	50	0	50	0	0	0	0	0	0	0	0	0	0	0
4702	35	1	10	0	10	0	0	0	0	0	0	0	0	0	50	0	0	50	0	50	0	0	0	0	0	0	0	0	0	0	0
9108	36	1	2	0	10	0	0	0	0	0	0	0	0	0	23.33	0	1	50	0	50	0	0	0	0	0	0	0	0	0	0	0
3801	37	0	9	0	10	0	0	0	0	0	0	0	0	0	50	0	0	50	0	50	0	0	0	0	0	0	0	0	0	0	0
3707	39	0	10	0	10	0	0	0	0	0	0	0	0	0	50	0	0	50	0	50	0	0	0	0	0	0	0	0	0	0	0
6001	39	0	10	0	10	0	0	0	0	0	0	0	0	0	50	0	0	50	0	50	0	0	0	0	0	0	0	0	0	0	0
7002	40	1	10	0	10	0	0	0	0	0	0	0	0	0	33.93	0	1	50	0	50	0	0	0	0	0	0	0	0	0	0	0
9003	41	1	8	0	10	0	0	0	0	0	0	0	0	0	36.8	0	1	50	0	50	0	0	0	0	0	0	0	0	0	0	0
4801	42	0	8	0	10	0	0	0	0	0	0	0	0	0	50	0	0	50	0	50	0	0	0	0	0	0	0	0	0	0	0
4603	43	1	10	0	10	0	0	0	0	4	0	4	0	0	50	0	0	29.63	1	50	0	0	0	0	0	0	0	0	0	0	0
6602	43	1	10	0	2	0	0	0	0	0	0	0	0	0	50	0	0	50	0	50	0	0	0	0	0	0	0	0	0	0	0
2702	45	1	10	0	1	0	0	0	0	0	0	0	0	0	50	0	0	50	0	50	0	0	0	0	0	0	0	0	0	0	0
4901	46	0	10	0	8	0	0	0	0	0	0	0	0	0	50	0	0	50	0	50	0	0	0	0	0	0	0	0	0	0	0
9602	47	1	1	0	10	0	0	0	0	0	0	0	0	0	36.33	0	1	50	0	50	0	0	0	0	0	0	0	0	0	0	0
5301	50	1	6	0	4	0	0	0	0	0	0	0	0	0	50	0	0	50	0	50	0	0	0	0	0	0	0	0	0	0	0
6502	52	1	10	0	10	0	0	0	0	0	0	0	0	0	50	0	0	50	0	50	0	0	0	0	0	0	0	0	0	0	0
5508	8	0	10	64	10	319	0	0	0	0	1	0	0	0	26.66	1	1	50	0	50	0	0	20	64	319	10	191.5	1	2	3	4
807	8	0	10	4	10	169	0	0	0	0	4	0	0	0	22.55	1	1	50	0	50	0	0	80	4	169	40	86.5	1	2	3	3
5209	14	0	8	1	5	0	0	0	0	0	0	0	2	0	22.08	1	1	50	0	50	0	0	40	1.25	0	20	0.769231	1	2	3	3
8504	30	1	10	0	10	9	0	0	0	0	2	0	0	0	50	1	0	50	0	50	0	0	40	0	9	20	4.5	1	2	3	3
4002	35	1	10	1	10	0	0	0	0	0	2	0	0	0	50	1	0	50	0	50	0	0	40	1	0	20	0.5	1	2	3	3
4001	44	0	8	5	10	0	0	0	0	0	1	0	0	0	50	1	0	50	0	50	0	0	20	6.25	0	10	2.77778	1	2	3	3
314	5	0	10	0	1	0	0	0	0	0	0	0	1	0	23.22	1	1	50	0	50	0	0	20	0	0	10	0	1	0	1	1
9206	10	0	8	0	4	0	0	0	0	0	3	0	0	0	26.08	1	1	50	0	50	0	0	60	0	0	30	0	1	0	1	1
7407	11	1	10	0	10	0	0	0	0	0	4	0	2	0	26.09	1	1	50	0	50	0	0	120	0	0	60	0	1	0	1	1
6305	12	0	10	0	2	0	0	0	0	0	3	0	1	0	22.59	1	1	50	0	50	0	0	80	0	0	40	0	1	0	1	1
6507	21	1	10	0	10	0	0	0	0	0	2	0	2	0	35.16	1	1	50	0	50	0	0	80	0	0	40	0	1	0	1	1
7023	22	1	10	0	3	0	0	0	0	0	0	0	1	0	30.2	1	1	50	0	50	0	0	20	0	0	10	0	1	0	1	1
3402	40	1	10	0	#NULL!	#NULL!	0	0	0	0	0	0	2	0	33.69	1	1	50	0	50	0	0	40	0	#NULL!	20	0	1	0	1	1
3501	42	0	8	0	10	0	0	0	0	0	2	0	0	0	25.12	1	1	50	0	50	0	0	40	0	0	20	0	1	0	1	1
202	43	1	10	0	10	0	0	0	0	0	2	0	5	0	22.14	1	1	50	0	50	0	0	140	0	0	70	0	1	0	1	1
303	43	1	7	0	10	0	0	0	0	0	0	0	1	0	25.26	1	1	50	0	50	0	0	20	0	0	10	0	1	0	1	1
6501	50	0	10	0	10	0	0	0	0	0	0	0	1	0	50	1	0	50	0	50	0	0	20	0	0	10	0	1	0	1	1
1113	14	0	10	58	10	0	0	4	4	4	0	0	1	4	19.84	1	1	27.63	1	50	0	80	20	58	0	50	29	1	2	3	4
2310	7	0	10	1	7	1	0	0	1	0	0	0	0	0	50	1	0	50	0	50	0	20	0	1	1.42857	10	1.17647	1	2	3	3
4205	8	0	10	3	10	0	1	0	0	0	2	0	4	0	31.52	1	1	50	0	50	0	20	120	3	0	70	1.5	1	2	3	3
1504	8	0	10	3	5	1	1	0	1	0	0	0	0	0	50	1	0	50	0	50	0	40	0	3	2	20	2.66667	1	2	3	3
1503	10	0	10	3	10	0	0	0	1	0	1	0	0	0	22.35	1	1	50	0	50	0	20	20	3	0	20	1.5	1	2	3	3
5003	10	1	10	187	10	45	0	0	1	0	0	0	0	0	22.88	1	1	50	0	50	0	20	0	187	45	10	116	1	2	3	3
3408	10	1	5	6	10	5	2	0	0	0	0	0	0	0	50	1	0	50	0	50	0	40	0	12	5	20	7.33333	1	2	3	3
3910	11	1	10	3	2	2	1	0	2	0	0	0	3	0	21.89	1	1	50	0	50	0	60	60	3	10	60	4.16667	1	2	3	3
5214	13	0	10	12	#NULL!	#NULL!	1	0	0	0	0	0	0	0	26.55	1	1	50	0	50	0	20	0	12	#NULL!	10	12	1	2	3	3
6303	16	1	10	14	10	0	0	0	1	0	5	0	0	0	21.95	1	1	50	0	50	0	20	100	14	0	60	7	1	2	3	3
3303	16	1	10	27	2	11	2	0	2	0	0	0	0	0	37.86	1	1	50	0	50	0	80	0	27	55	40	31.6667	1	2	3	3
214	24	0	10	1	10	0	0	0	1	0	0	0	0	0	23.12	1	1	50	0	50	0	20	0	1	0	10	0.5	1	2	3	3
9713	29	0	1	0	10	9	1	0	1	0	0	0	1	0	21.98	1	1	50	0	50	0	40	20	0	9	30	8.18182	1	2	3	3
2502	35	1	10	2	6	0	0	0	1	0	0	0	0	0	24.43	1	1	50	0	50	0	20	0	2	0	10	1.25	1	2	3	3
1506	5	0	10	0	10	0	0	0	2	0	0	0	2	0	20.61	1	1	50	0	50	0	40	40	0	0	40	0	1	0	1	1
5913	7	1	10	0	8	0	0	0	1	0	0	0	0	0	27.12	1	1	50	0	50	0	20	0	0	0	10	0	1	0	1	1
7510	8	0	6	0	10	0	1	0	1	0	0	0	1	0	23.26	1	1	50	0	50	0	40	20	0	0	30	0	1	0	1	1
9908	9	1	7	0	7	0	2	0	1	0	0	0	1	0	23.02	1	1	50	0	50	0	60	20	0	0	40	0	1	0	1	1
3107	17	1	1	0	10	0	0	0	1	0	2	0	4	0	22.47	1	1	50	0	50	0	20	120	0	0	70	0	1	0	1	1
5611	20	1	8	0	10	0	1	0	0	0	0	0	0	0	50	1	0	50	0	50	0	20	0	0	0	10	0	1	0	1	1
5609	25	1	5	0	6	0	1	0	0	0	2	0	1	0	50	1	0	50	0	50	0	20	60	0	0	40	0	1	0	1	1
6816	33	0	10	0	10	0	0	0	1	0	1	0	1	0	35.51	1	1	50	0	50	0	20	40	0	0	30	0	1	0	1	1
1203	45	1	10	0	2	0	1	0	2	0	1	0	5	0	21.36	1	1	50	0	50	0	60	120	0	0	90	0	1	0	1	1
2301	52	0	10	0	7	0	1	0	0	0	1	0	1	0	29.13	1	1	50	0	50	0	20	40	0	0	30	0	1	0	1	1
8105	11	0	8	112	6	0	0	0	5	0	1	0	0	0	20.89	1	1	50	0	50	0	100	20	140	0	60	80	1	2	3	3
9408	12	0	8	1	10	2	6	0	0	0	0	0	1	0	22.33	1	1	50	0	50	0	120	20	1.25	2	70	1.66667	1	2	3	3
2305	16	0	1	62	10	83	1	0	6	0	0	0	0	0	26.65	1	1	50	0	50	0	140	0	620	83	70	131.818	1	2	3	3
231	16	1	10	1	10	#NULL!	3	0	2	0	0	0	0	0	24.32	1	1	50	0	50	0	100	0	1	#NULL!	50	1	1	2	3	3
2804	31	0	10	1	10	0	2	0	3	0	3	0	0	0	50	1	0	50	0	50	0	100	60	1	0	80	0.5	1	2	3	3
4704	12	1	10	0	10	0	5	0	0	0	0	0	1	0	24.08	1	1	50	0	50	0	100	20	0	0	60	0	1	0	1	1
2802	50	1	4	0	10	0	2	0	4	0	1	0	0	0	25.36	1	1	50	0	50	0	120	20	0	0	70	0	1	0	1	1
3507	12	1	7	0	9	267	0	0	0	0	12	0	17	0	20.31	2	1	50	0	50	0	0	580	0	296.667	290	166.875	1	2	3	4
5905	16	0	10	207	10	1	0	0	0	0	5	0	5	0	50	2	0	50	0	50	0	0	200	207	1	100	104	1	2	3	3
217	40	1	10	0	10	3	0	0	0	0	13	0	20	0	23.48	2	1	50	0	50	0	0	660	0	3	330	1.5	1	2	3	3
2205	6	0	10	0	10	0	0	0	0	0	18	0	16	0	20.62	2	1	50	0	50	0	0	680	0	0	340	0	1	0	1	1
905	20	0	5	0	9	0	0	0	0	0	10	0	10	0	50	2	0	50	0	50	0	0	400	0	0	200	0	1	0	1	1
906	16	0	10	2	10	2	2	0	2	0	4	0	12	0	23.01	2	1	50	0	50	0	80	320	2	2	200	2	1	2	3	4
1607	6	1	7	0	3	36	1	0	0	0	12	0	20	0	20.28	2	1	50	0	50	0	20	640	0	120	330	36	1	2	3	3
8617	7	1	10	1	8	0	1	0	0	0	7	0	7	0	50	2	0	50	0	50	0	20	280	1	0	150	0.555556	1	2	3	3
1212	8	0	10	3	7	0	0	0	1	0	2	0	7	0	20.43	2	1	50	0	50	0	20	180	3	0	100	1.76471	1	2	3	3
3909	13	1	10	247	10	9	2	0	1	0	15	0	12	0	50	2	0	50	0	50	0	60	540	247	9	300	128	1	2	3	3
1209	13	0	10	6	3	0	0	0	1	0	4	0	12	0	20.82	2	1	50	0	50	0	20	320	6	0	170	4.61538	1	2	3	3
225	16	0	10	18	5	16	0	0	4	0	1	0	6	0	20.76	2	1	50	0	50	0	80	140	18	32	110	22.6667	1	2	3	3
7007	17	0	8	7	10	2	1	0	3	0	14	0	7	0	22.69	2	1	50	0	50	0	80	420	8.75	2	250	5	1	2	3	3
2320	25	1	10	2	10	1	1	0	3	0	9	0	7	0	23.51	2	1	50	0	50	0	80	320	2	1	200	1.5	1	2	3	3
907	40	1	10	1	8	0	0	0	1	0	6	0	5	0	23.2	2	1	50	0	50	0	20	220	1	0	120	0.555556	1	2	3	3
1207	16	0	4	0	10	0	2	0	2	0	9	0	10	0	21.19	2	1	50	0	50	0	80	380	0	0	230	0	1	0	1	1
221	16	1	10	0	10	0	1	0	1	0	3	0	6	0	20.71	2	1	50	0	50	0	40	180	0	0	110	0	1	0	1	1
9902	27	1	10	0	10	0	0	0	2	0	4	0	4	0	21.98	2	1	50	0	50	0	40	160	0	0	100	0	1	0	1	1
3803	31	1	10	0	10	0	2	0	1	0	3	0	4	0	22.11	2	1	50	0	50	0	60	140	0	0	100	0	1	0	1	1
407	12	0	1	49	10	6	2	0	14	0	6	0	14	0	20.36	2	1	50	0	50	0	320	400	490	6	360	50	1	2	3	4
3207	14	1	7	29	10	40	3	0	7	0	13	0	3	0	21.04	2	1	50	0	50	0	200	320	41.4286	40	260	40.5882	1	2	3	4
4005	8	1	2	21	10	500	3	0	8	0	7	0	5	0	22.27	2	1	50	0	50	0	220	240	105	500	230	434.167	1	2	3	3
3808	9	0	8	155	10	457	5	0	3	0	15	0	14	0	34.61	2	1	50	0	50	0	160	580	193.75	457	370	340	1	2	3	3
222	10	1	10	1	10	0	3	0	7	0	13	0	14	0	19.55	2	1	50	0	50	0	200	540	1	0	370	0.5	1	2	3	3
711	14	0	10	8	10	32	3	0	11	0	15	0	10	0	20.72	2	1	50	0	50	0	280	500	8	32	390	20	1	2	3	3
9204	23	1	4	0	10	2	7	0	3	0	0	0	4	0	21.07	2	1	50	0	50	0	200	80	0	2	140	1.42857	1	2	3	3
203	24	0	10	0	10	2	7	0	5	0	3	0	5	0	19.34	2	1	50	0	50	0	240	160	0	2	200	1	1	2	3	3
7403	27	1	10	1	#NULL!	#NULL!	5	4	4	4	1	0	3	0	23.6	2	1	29.92	1	50	0	180	80	1	#NULL!	130	1	1	2	3	3
3517	30	0	10	1	10	1	4	0	4	0	6	0	13	0	23.06	2	1	50	0	50	0	160	380	1	1	270	1	1	2	3	3
1502	32	1	10	1	10	1	0	0	6	0	3	0	7	0	19.86	2	1	50	0	50	0	120	200	1	1	160	1	1	2	3	3
211	50	1	10	0	10	5	6	0	5	0	2	0	3	0	21.08	2	1	50	0	50	0	220	100	0	5	160	2.5	1	2	3	3
1409	52	0	8	80	4	274	0	0	10	0	3	0	3	0	18.16	2	1	50	0	50	0	200	120	100	685	160	295	1	2	3	3
3518	60	1	10	0	10	1	5	0	10	0	11	0	6	0	21.41	2	1	50	0	50	0	300	340	0	1	320	0.5	1	2	3	3
4406	11	0	10	0	7	0	5	0	2	0	3	0	3	0	22.76	2	1	50	0	50	0	140	120	0	0	130	0	1	0	1	1
4604	25	1	10	0	10	0	10	0	7	0	5	0	5	0	21.37	2	1	50	0	50	0	340	200	0	0	270	0	1	0	1	1
207	25	0	10	0	10	0	9	0	0	0	1	0	1	0	21.1	2	1	50	0	50	0	180	40	0	0	110	0	1	0	1	1
220	18	1	6	3	10	6	15	0	12	0	0	0	1	0	21.74	2	1	50	0	50	0	540	20	5	6	280	5.625	1	2	3	4
1225	11	1	10	3	10	0	17	0	4	0	1	0	0	0	19.37	2	1	50	0	50	0	420	20	3	0	220	1.5	1	2	3	3
406	15	1	6	135	9	2	9	0	22	0	2	0	0	0	19.81	2	1	50	0	50	0	620	40	225	2.22222	330	91.3333	1	2	3	3
3108	11	1	10	0	10	0	20	0	7	0	4	0	6	0	22.19	2	1	50	0	50	0	540	200	0	0	370	0	1	0	1	1
7004	30	0	3	0	10	0	19	0	17	0	0	0	0	0	20.04	2	1	50	0	50	0	720	0	0	0	360	0	1	0	1	1
6025	22	1	10	1	2	18	0	0	2	0	20	0	47	0	18.49	3	1	50	0	50	0	40	1340	1	90	690	15.8333	1	2	3	3
9110	9	1	6	8	10	153	6	4	4	4	20	4	26	4	21.79	3	1	50	0	50	0	200	920	13.3333	153	560	100.625	1	2	3	3
212	10	1	10	0	10	7	3	0	7	0	74	0	73	0	19.67	3	1	50	0	50	0	200	2940	0	7	1570	3.5	1	2	3	3
2705	11	0	7	4	8	1	8	0	7	0	20	0	11	0	20.16	3	1	50	0	50	0	300	620	5.71429	1.25	460	3.33333	1	2	3	3
311	12	1	6	9	4	3	5	0	11	0	23	0	38	0	20.93	3	1	50	0	50	0	320	1220	15	7.5	770	12	1	2	3	3
408	14	1	10	84	6	53	4	0	14	0	54	0	51	0	18.78	3	1	50	0	50	0	360	2100	84	88.3333	1230	85.625	1	2	3	3
1702	32	1	10	34	10	12	7	4	0	4	9	0	80	0	20.95	3	1	31.29	1	50	0	140	1780	34	12	960	23	1	2	3	3
209	10	1	10	0	10	0	6	0	1	0	40	0	18	0	22.19	3	1	50	0	50	0	140	1160	0	0	650	0	1	0	1	1
4003	35	1	10	0	1	0	3	0	13	0	27	0	58	0	20.62	3	1	50	0	50	0	320	1700	0	0	1010	0	1	0	1	1
5001	35	0	10	0	10	0	6	0	5	0	11	0	25	0	24.12	3	1	50	0	50	0	220	720	0	0	470	0	1	0	1	1
2302	47	1	8	0	5	0	3	0	7	0	42	0	70	0	23.7	3	1	50	0	50	0	200	2240	0	0	1220	0	1	0	1	1
606	7	0	10	174	8	0	13	0	13	0	1	0	14	0	19.83	3	1	50	0	50	0	520	300	174	0	410	96.6667	1	2	3	4
2308	8	0	10	500	10	369	53	0	58	0	25	0	50	0	19.09	3	1	50	0	50	0	2220	1500	500	369	1860	434.5	1	2	3	4
1604	11	0	10	0	6	77	39	0	48	0	53	0	58	0	20.87	3	1	50	0	50	0	1740	2220	0	128.333	1980	48.125	1	2	3	4
309	12	0	6	35	10	7	33	0	40	0	13	0	10	0	20.42	3	1	50	0	50	0	1460	460	58.3333	7	960	26.25	1	2	3	4
204	14	0	1	101	10	500	23	0	14	0	84	0	39	0	19.34	3	1	50	0	50	0	740	2460	1010	500	1600	546.364	1	2	3	4
2304	19	0	5	0	10	29	26	0	18	0	14	0	16	0	23.79	3	1	50	0	50	0	880	600	0	29	740	19.3333	1	2	3	4
9903	20	1	10	20	10	340	35	0	22	0	14	0	27	0	20.47	3	1	50	0	50	0	1140	820	20	340	980	180	1	2	3	4
1403	5	0	10	370	10	500	18	0	59	0	40	0	27	0	17.8	3	1	50	0	50	0	1540	1340	370	500	1440	435	1	2	3	3
607	5	0	6	9	5	24	8	0	30	0	2	0	4	0	20.65	3	1	50	0	50	0	760	120	15	48	440	30	1	2	3	3
310	7	1	4	4	10	0	4	0	71	0	21	0	27	0	20.97	3	1	50	0	50	0	1500	960	10	0	1230	2.85714	1	2	3	3
1704	7	0	10	223	10	0	26	0	48	0	17	0	14	0	30.33	3	1	50	0	50	0	1480	620	223	0	1050	111.5	1	2	3	3
720	8	0	3	9	10	0	54	0	82	0	81	0	120	0	16.51	3	1	50	0	50	0	2720	4020	30	0	3370	6.92308	1	2	3	3
504	8	0	10	165	4	90	60	0	97	0	16	0	21	0	17.58	3	1	50	0	50	0	3140	740	165	225	1940	182.143	1	2	3	3
1213	8	0	10	1	#NULL!	#NULL!	1	0	25	0	8	0	18	0	17.71	3	1	50	0	50	0	520	520	1	#NULL!	520	1	1	2	3	3
4908	10	0	10	500	10	269	19	0	19	0	88	0	78	0	22.55	3	1	50	0	50	0	760	3320	500	269	2040	384.5	1	2	3	3
805	10	0	1	1	10	39	19	0	21	0	46	0	24	0	17.91	3	1	50	0	50	0	800	1400	10	39	1100	36.3636	1	2	3	3
7205	12	1	10	12	10	47	18	0	8	0	18	0	31	0	20.12	3	1	50	0	50	0	520	980	12	47	750	29.5	1	2	3	3
6512	12	0	10	1	4	0	24	0	21	0	10	0	16	0	36.89	3	1	50	0	50	0	900	520	1	0	710	0.714286	1	2	3	3
3513	13	1	10	5	3	2	20	0	22	0	12	0	43	0	19.99	3	1	50	0	50	0	840	1100	5	6.66667	970	5.38462	1	2	3	3
4607	14	1	10	500	10	136	45	0	60	0	38	0	33	0	19.36	3	1	50	0	50	0	2100	1420	500	136	1760	318	1	2	3	3
1603	15	1	4	0	8	56	32	0	31	0	14	0	8	0	19.06	3	1	50	0	50	0	1260	440	0	70	850	46.6667	1	2	3	3
5817	20	1	10	10	10	6	39	0	74	0	123	0	111	0	18.13	3	1	50	0	50	0	2260	4680	10	6	3470	8	1	2	3	3
6510	20	0	10	1	10	27	39	0	10	0	9	0	17	0	22.02	3	1	50	0	50	0	980	520	1	27	750	14	1	2	3	3
9008	20	1	10	1	10	6	8	0	19	0	9	0	10	0	34.21	3	1	50	0	50	0	540	380	1	6	460	3.5	1	2	3	3
1102	24	1	8	84	10	2	37	0	20	0	1	0	5	0	19.94	3	1	50	0	50	0	1140	120	105	2	630	47.7778	1	2	3	3
617	34	1	6	0	10	111	4	0	32	0	11	0	7	0	21.94	3	1	50	0	50	0	720	360	0	111	540	69.375	1	2	3	3
602	44	1	5	0	6	2	14	0	10	0	6	0	22	0	18.89	3	1	50	0	50	0	480	560	0	3.33333	520	1.81818	1	2	3	3
5503	49	1	10	12	10	3	42	0	29	0	32	0	56	0	19.56	3	1	50	0	50	0	1420	1760	12	3	1590	7.5	1	2	3	3
1202	49	1	7	1	4	0	25	0	19	0	14	0	10	0	18.61	3	1	50	0	50	0	880	480	1.42857	0	680	0.909091	1	2	3	3
9001	53	0	10	4	10	5	18	0	5	0	13	0	16	0	30.39	3	1	50	0	50	0	460	580	4	5	520	4.5	1	2	3	3
1602	30	1	10	0	10	0	16	0	14	0	15	0	81	0	19.37	3	1	50	0	50	0	600	1920	0	0	1260	0	1	0	1	1
501	45	1	10	0	10	0	18	0	50	0	21	0	16	0	20.04	3	1	50	0	50	0	1360	740	0	0	1050	0	1	0	1	1
4902	49	1	10	0	10	0	50	0	64	0	74	0	45	0	21.56	3	1	50	0	50	0	2280	2380	0	0	2330	0	1	0	1	1
3102	50	1	10	0	10	0	16	0	41	0	37	0	23	0	18.26	3	1	50	0	50	0	1140	1200	0	0	1170	0	1	0	1	1
2901	50	1	10	0	10	0	19	0	18	0	9	0	10	0	19.15	3	1	50	0	50	0	740	380	0	0	560	0	1	0	1	1

## Sheet: Kenya
ID	school	prevalence_zone	age	k1a	k1b	k2a	k2b	k3a	k3b	kato_nr	epg_pos	epg_m	epg_m1	ct_sch	pcr_sch	ct_phvsc	ASCARIS	HOOKWORM	TT	ct_phv_anas	ct_al	pcr_al	ct_na	pcr_na	ct_ad	pcr_ad	ct_st	pcr_st
P0215	OMBOYE	0	11	60	60	12	48	0	0	6	1	30	60	21.29	1	28.2	0	0	0	29.2	50	0	34.1	1	50	0	50	0
P0254	OMBOYE	0	9	48	264	288	254	180	192	6	1	204.333	156	21.46	1	28.41	0	0	0	29.4	50	0	34.12	1	50	0	50	0
P0310	NYAGOKO	0	10	492	336	804	480	252	348	6	1	452	414	19.01	1	28.29	0	0	0	29.79	50	0	50	0	50	0	50	0
P0314	NYAGOKO	0	10	12	0	0	0	0	0	6	1	2	6	23.19	1	28.97	0	0	0	29.53	50	0	36.1	1	50	0	50	0
P0325	NYAGOKO	0	10	12	12	12	0	12	12	6	1	10	12	34.92	1	29.43	0	0	0	29.46	50	0	50	0	50	0	50	0
P0343	NYAGOKO	0	8	252	360	33.5	24	348	336	6	1	225.583	306	50	0	29.42	0	0	0	29.53	50	0	50	0	50	0	50	0
P0347	NYAGOKO	0	8	0	0	156	12	0	0	6	1	28	0	23.54	1	28.98	0	0	0	29.61	50	0	50	0	50	0	50	0
P0348	NYAGOKO	0	10	72	36	0	0	0	0	6	1	18	54	31.01	1	29.78	0	0	0	29.58	50	0	50	0	50	0	50	0
P0422	RAMBA	0	8	0	0	12	12	12	108	6	1	24	0	32.45	1	29.72	0	0	0	29.47	50	0	50	0	50	0	50	0
P0441	RAMBA	0	11	0	0	60	60	0	0	6	1	20	0	30.76	1	30.06	0	0	1	29.63	30.89	1	50	0	50	0	50	0
P0612	GOT BONDO	0	11	0	0	0	0	0	0	6	0	0	0	22.43	1	28.52	1	0	0	29.5	50	0	50	0	50	0	50	0
P0704	KAMINOGEDO	1	9	36	0	0	0	0	12	6	1	8	18	20.56	1	28.01	0	0	0	29.06	50	0	50	0	50	0	50	0
P0706	KAMINOGEDO	1	10	0	0	24	36	24	0	6	1	14	0	24.51	1	28.59	0	0	0	28.89	50	0	50	0	50	0	50	0
P0711	KAMINOGEDO	1	11	0	0	0	12	12	24	6	1	8	0	24.55	1	28.54	0	0	0	28.78	50	0	50	0	50	0	50	0
P0716	KAMINOGEDO	1	10	0	0	0	0	72	12	6	1	14	0	37.19	1	29.31	0	0	0	29.21	50	0	50	0	50	0	50	0
P0721	KAMINOGEDO	1	9	12	0	0	0	0	0	6	1	2	6	21.85	1	28.21	1	0	0	29.39	50	0	50	0	50	0	50	0
P0724	KAMINOGEDO	1	12	0	0	0	0	12	12	6	1	4	0	33.44	1	29.15	0	0	0	28.92	50	0	50	0	50	0	50	0
P0725	KAMINOGEDO	1	11	0	0	432	240	84	108	6	1	144	0	22.34	1	28.27	1	0	0	29.33	50	0	50	0	50	0	50	0
P0734	KAMINOGEDO	1	11	12	0	34	0	0	12	6	1	9.66667	6	36.56	1	29.06	0	0	0	28.88	50	0	32.02	1	50	0	50	0
P0812	KOKISE	2	12	24	12	0	0	0	0	6	1	6	18	24.02	1	28.72	0	0	0	29.27	50	0	50	0	50	0	50	0
P0904	WERA	1	12	108	96	0	0	0	0	6	1	34	102	35.43	1	29.38	0	0	0	29.32	50	0	50	0	50	0	50	0
P0907	WERA	1	12	0	24	12	0	0	12	6	1	8	12	23.24	1	28.52	0	0	0	29.18	50	0	50	0	50	0	50	0
P0911	WERA	1	9	12	0	0	0	0	12	6	1	4	6	21.95	1	29.09	0	0	0	30.14	50	0	50	0	50	0	50	0
P0912	WERA	1	10	0	12	12	0	84	24	6	1	22	6	36.48	1	29.03	0	0	0	29.23	50	0	50	0	50	0	50	0
P0923	WERA	1	8	24	0	0	0	0	36	6	1	10	12	21.7	1	28.52	0	0	0	29.43	50	0	50	0	50	0	50	0
P1106	RAMBIRA	0	9	156	264	360	180	12	12	6	1	164	210	21.11	1	28.23	0	0	0	29.15	50	0	50	0	50	0	50	0
P1533	KAWAMANGARIA	0	10	0	0	96	134	96	96	6	1	70.3333	0	23.12	1	28.38	0	0	0	29.28	50	0	50	0	50	0	50	0
P1902	ONG'IELO	2	12	612	648	0	0	156	336	6	1	292	630	18.37	1	27.18	0	0	0	28.66	50	0	50	0	50	0	50	0
P1904	ONG'IELO	2	8	0	0	0	0	24	24	6	1	8	0	34.31	1	29.35	1	0	0	29.49	50	0	50	0	50	0	50	0
P1907	ONG'IELO	2	10	36	72	0	12	0	12	6	1	22	54	30.08	1	29.07	0	0	1	29.04	50	0	50	0	50	0	50	0
P1908	ONG'IELO	2	8	12	48	36	48	0	36	6	1	30	30	31.29	1	29.32	0	0	0	29.46	50	0	38.19	1	50	0	50	0
P1910	ONG'IELO	2	9	120	132	24	36	36	60	6	1	68	126	20.65	1	28.07	0	0	0	29.15	50	0	50	0	50	0	50	0
P1916	ONG'IELO	2	10	48	36	36	60	0	60	6	1	40	42	26.75	1	29.33	0	0	0	29.39	50	0	50	0	50	0	50	0
P1917	ONG'IELO	2	9	36	48	36	60	0	60	6	1	40	42	23.17	1	28.45	0	0	0	29.2	50	0	50	0	50	0	50	0
P1919	ONG'IELO	2	9	276	264	192	240	108	516	6	1	266	270	20.69	1	28.07	0	0	0	29.37	50	0	50	0	50	0	50	0
P1924	ONG'IELO	2	9	60	48	96	84	132	60	6	1	80	54	22.59	1	28.38	0	0	0	29.19	50	0	50	0	50	0	50	0
P1925	ONG'IELO	2	11	12	72	48	36	0	0	6	1	28	42	23.29	1	29.19	0	0	0	29.67	50	0	50	0	50	0	50	0
P1932	ONG'IELO	2	12	24	12	0	12	0	48	6	1	16	18	22.44	1	28.42	0	0	0	29.24	50	0	50	0	50	0	50	0
P1935	ONG'IELO	2	9	12	0	12	12	12	12	6	1	10	6	34.05	1	29.34	0	0	0	29.36	50	0	50	0	50	0	50	0
P2001	KANYICHUDO	2	10	0	0	0	24	12	12	6	1	8	0	35.04	1	30.86	0	0	0	30.68	50	0	50	0	50	0	50	0
P2003	KANYICHUDO	2	10	0	0	0	0	24	60	6	1	14	0	30.63	1	29.6	0	0	0	29.57	50	0	50	0	50	0	50	0
P2006	KANYICHUDO	2	10	0	0	0	12	84	0	6	1	16	0	35.55	1	29.13	0	0	0	28.95	50	0	50	0	50	0	50	0
P2007	KANYICHUDO	2	11	24	0	0	0	144	216	6	1	64	12	24.04	1	28.56	0	0	0	29.14	50	0	50	0	50	0	50	0
P2010	KANYICHUDO	2	9	120	144	168	216	180	216	6	1	174	132	19.11	1	27.34	0	0	0	28.83	50	0	50	0	50	0	50	0
P2011	KANYICHUDO	2	8	780	660	48	60	192	36	6	1	296	720	18.49	1	28.08	0	0	0	29.82	50	0	50	0	50	0	50	0
P2012	KANYICHUDO	2	12	324	228	180	360	216	132	6	1	240	276	20.17	1	27.37	0	0	0	28.6	50	0	50	0	50	0	50	0
P2013	KANYICHUDO	2	12	12	12	0	24	72	60	6	1	30	12	25.92	1	28.78	0	1	0	29.07	50	0	32.03	1	50	0	50	0
P2015	KANYICHUDO	2	9	36	48	0	180	120	48	6	1	72	42	21.83	1	28.11	0	1	0	28.78	50	0	29.21	1	50	0	50	0
P2017	KANYICHUDO	2	10	0	144	12	24	24	36	6	1	40	72	26.57	1	29.16	0	0	0	29.1	50	0	34.21	1	50	0	50	0
P2019	KANYICHUDO	2	12	72	132	24	36	12	12	6	1	48	102	20.58	1	27.99	0	0	0	29.48	50	0	37.94	1	50	0	50	0
P2020	KANYICHUDO	2	10	0	12	24	36	24	12	6	1	18	6	37.01	1	29.31	0	0	0	29.2	50	0	50	0	50	0	50	0
P2021	KANYICHUDO	2	10	0	0	0	0	36	24	6	1	10	0	23.36	1	28.42	0	1	0	28.94	50	0	30.08	1	50	0	50	0
P2022	KANYICHUDO	2	12	96	72	12	12	0	0	6	1	32	84	19.27	1	27.59	0	0	0	29.08	30.04	1	50	0	50	0	50	0
P2023	KANYICHUDO	2	10	0	0	24	86	60	24	6	1	32.3333	0	18.81	1	27.97	0	0	0	28.95	50	0	28.06	1	50	0	50	0
P2024	KANYICHUDO	2	11	36	324	0	156	204	132	6	1	142	180	18.85	1	27.68	0	1	0	28.96	50	0	50	0	50	0	50	0
P2025	KANYICHUDO	2	12	60	24	0	0	0	0	6	1	14	42	23.18	1	28.76	0	0	0	29.65	50	0	50	0	50	0	50	0
P2026	KANYICHUDO	2	12	24	12	84	144	158	72	6	1	82.3333	18	31.41	1	29.78	0	0	0	29.36	26.97	1	50	0	50	0	50	0
P2031	KANYICHUDO	2	9	24	12	0	12	0	72	6	1	20	18	25.29	1	29.14	0	0	0	29.31	50	0	50	0	50	0	50	0
P2032	KANYICHUDO	2	12	0	240	0	504	96	48	6	1	148	120	21.32	1	28.2	0	0	0	29.1	50	0	50	0	50	0	50	0
P2033	KANYICHUDO	2	12	24	0	0	12	0	36	6	1	12	12	22.24	1	28.49	0	0	0	29.27	50	0	50	0	50	0	50	0
P2035	KANYICHUDO	2	11	0	12	36	60	72	60	6	1	40	6	19.85	1	28.03	0	0	0	29.26	50	0	36.52	1	50	0	50	0
P2036	KANYICHUDO	2	9	72	108	12	24	60	12	6	1	48	90	34.48	1	29.2	0	0	0	29.28	50	0	50	0	50	0	50	0
P2037	KANYICHUDO	2	10	0	36	0	0	12	12	6	1	10	18	21.01	1	28.41	0	0	0	29.55	50	0	50	0	50	0	50	0
P2101	BOI	1	11	12	24	0	12	0	0	6	1	8	18	22.09	1	28.31	0	0	0	29.29	50	0	50	0	50	0	50	0
P2102	BOI	1	11	12	48	0	12	0	0	6	1	12	30	28.97	1	29.1	0	0	0	29.17	50	0	50	0	50	0	50	0
P2104	BOI	1	11	12	24	12	12	0	0	6	1	10	18	31.24	1	29.23	0	0	1	29.23	50	0	50	0	50	0	50	0
P2108	BOI	1	11	12	0	0	12	0	0	6	1	4	6	27.42	1	29.88	0	0	0	29.66	50	0	50	0	50	0	50	0
P2113	BOI	1	10	24	12	0	12	0	0	6	1	8	18	20.52	1	28.09	0	0	0	29.09	50	0	50	0	50	0	50	0
P2115	BOI	1	12	672	564	108	192	0	60	6	1	266	618	18.38	1	27.7	0	0	0	28.96	50	0	50	0	50	0	50	0
P2116	BOI	1	12	12	12	0	0	0	0	6	1	4	12	23.97	1	28.8	0	0	1	29.17	50	0	50	0	50	0	50	0
P2118	BOI	1	11	12	48	12	12	0	12	6	1	16	30	23.58	1	28.64	0	0	0	29.01	50	0	50	0	50	0	50	0
P2122	BOI	1	8	276	384	132	252	84	96	6	1	204	330	19.99	1	27.33	0	0	0	28.71	50	0	50	0	50	0	50	0
P2123	BOI	1	11	12	24	0	0	0	0	6	1	6	18	32.21	1	29.09	0	0	0	29.14	50	0	50	0	50	0	50	0
P2203	RALIEW	2	9	0	12	36	24	0	0	6	1	12	6	31.3	1	29.62	0	0	0	29.39	50	0	50	0	50	0	50	0
P2206	RALIEW	2	11	0	0	12	12	0	0	6	1	4	0	25.14	1	28.61	1	0	0	28.82	31.2	1	36.35	1	50	0	50	0
P2208	RALIEW	2	12	0	0	12	0	0	0	6	1	2	0	35.62	1	29.14	0	0	0	28.89	50	0	50	0	50	0	50	0
P2209	RALIEW	2	10	12	0	12	12	0	0	6	1	6	6	22.05	1	28.12	0	0	0	28.68	50	0	50	0	50	0	50	0
P2210	RALIEW	2	11	48	24	192	96	24	24	6	1	68	36	19.33	1	28.07	0	0	1	29.19	50	0	50	0	50	0	50	0
P2211	RALIEW	2	11	24	0	24	12	0	0	6	1	10	12	50	0	28.96	0	0	1	29.13	50	0	50	0	50	0	50	0
P2212	RALIEW	2	11	396	36	216	72	48	60	6	1	138	216	23.45	1	29	0	0	0	29.9	50	0	50	0	50	0	50	0
P2216	RALIEW	2	11	24	0	24	12	0	0	6	1	10	12	29.04	1	29.35	0	0	0	29.33	50	0	50	0	50	0	50	0
P2219	RALIEW	2	9	84	24	12	12	0	0	6	1	22	54	20.14	1	28.84	0	0	1	29.97	50	0	50	0	50	0	50	0
P2221	RALIEW	2	10	24	12	48	12	0	0	6	1	16	18	21.08	1	28.87	0	0	0	30.09	50	0	50	0	50	0	50	0
P2230	RALIEW	2	10	120	24	144	108	0	0	6	1	66	72	20.22	1	28.15	0	0	1	29.3	50	0	50	0	50	0	50	0
P2237	RALIEW	2	11	108	0	300	420	0	0	6	1	138	54	20.23	1	28.3	0	0	0	29.75	50	0	50	0	50	0	50	0
P2238	RALIEW	2	12	0	0	48	36	0	0	6	1	14	0	34.16	1	29.29	0	0	0	29.18	50	0	50	0	50	0	50	0
P2243	RALIEW	2	11	96	36	72	60	0	0	6	1	44	66	25.07	1	28.9	0	0	0	29.23	50	0	50	0	50	0	50	0
P2244	RALIEW	2	10	84	36	156	84	0	0	6	1	60	60	20.49	1	28.16	0	0	0	29.57	50	0	50	0	50	0	50	0
P2245	RALIEW	2	11	36	0	0	12	0	0	6	1	8	18	24.73	1	29.14	0	0	1	29.7	50	0	50	0	50	0	50	0
P2246	RALIEW	2	8	48	0	36	12	0	0	6	1	16	24	21.14	1	28.83	0	0	0	30.17	50	0	50	0	50	0	50	0
P2248	RALIEW	2	12	0	24	96	168	0	0	6	1	48	12	21.52	1	28.3	0	0	0	29.27	50	0	50	0	50	0	50	0
P2251	RALIEW	2	12	0	12	84	24	0	0	6	1	20	6	22.76	1	28.8	0	0	0	29.7	50	0	50	0	50	0	50	0
P2255	RALIEW	2	11	0	12	24	0	0	0	6	1	6	6	50	0	29.65	0	0	0	29.55	50	0	50	0	50	0	50	0
P2256	RALIEW	2	12	0	0	36	24	0	0	6	1	10	0	24.17	1	29.06	0	0	0	29.44	50	0	50	0	50	0	50	0
P2257	RALIEW	2	12	96	12	0	0	0	0	6	1	18	54	50	0	30.15	0	0	0	30.03	50	0	50	0	50	0	50	0
P2261	RALIEW	2	11	0	0	24	12	0	96	6	1	22	0	23.07	1	28.56	0	0	0	29.03	50	0	50	0	50	0	50	0
P2262	RALIEW	2	11	24	36	60	48	0	0	6	1	28	30	35.7	1	29.46	0	0	0	29.36	50	0	50	0	50	0	50	0
P2263	RALIEW	2	12	48	12	12	12	0	0	6	1	14	30	30.92	1	29.4	0	0	0	29.44	50	0	50	0	50	0	50	0
P2315	NDWARA	1	10	48	12	24	36	24	36	6	1	30	30	21.25	1	28.28	0	0	0	29.67	50	0	50	0	50	0	50	0
P2316	NDWARA	1	11	72	96	0	324	24	96	6	1	102	84	20.74	1	28.22	0	0	0	29.58	50	0	50	0	50	0	50	0
P2317	NDWARA	1	10	12	12	0	0	0	0	6	1	4	12	50	0	29.06	0	0	0	28.95	50	0	50	0	50	0	50	0
P2321	NDWARA	1	12	1524	1440	0	1920	1166	936	6	1	1164.33	1482	18.24	1	27.9	0	0	0	29.27	50	0	50	0	50	0	50	0
P2326	NDWARA	1	10	60	24	0	0	0	0	6	1	14	42	23.63	1	29.11	0	0	0	29.89	50	0	50	0	50	0	50	0
P2330	NDWARA	1	10	0	0	1620	0	12	0	6	1	272	0	34.53	1	29.6	0	0	0	29.61	50	0	50	0	50	0	50	0
P2331	NDWARA	1	10	180	0	0	144	12	12	6	1	58	90	20.26	1	27.87	0	0	0	29.17	50	0	50	0	50	0	50	0
P2333	NDWARA	1	11	24	24	0	0	0	0	6	1	8	24	24.75	1	28.69	0	0	0	29.11	50	0	50	0	50	0	50	0
P2338	NDWARA	1	11	0	0	60	0	0	0	6	1	10	0	31.06	1	30.21	0	0	1	30.15	50	0	50	0	50	0	50	0
P2342	NDWARA	1	11	0	180	12	12	0	0	6	1	34	90	27.05	1	29.81	0	0	0	30.35	50	0	50	0	50	0	50	0
P2344	NDWARA	1	10	0	0	192	0	0	0	6	1	32	0	50	0	29.67	0	0	0	29.64	50	0	50	0	50	0	50	0
P2402	ADUOYO	2	11	0	0	132	0	0	0	6	1	22	0	50	0	29.33	0	0	0	29.32	50	0	50	0	50	0	50	0
P2404	ADUOYO	2	11	2228	12	0	12	36	252	6	1	423.333	1120	19.88	1	28.09	0	0	1	29.41	50	0	50	0	50	0	50	0
P2405	ADUOYO	2	12	12	12	0	0	0	0	6	1	4	12	35.34	1	29.5	0	0	0	29.39	50	0	50	0	50	0	50	0
P2410	ADUOYO	2	12	0	0	0	0	12	0	6	1	2	0	32.39	1	29.03	0	0	0	29.15	50	0	50	0	50	0	50	0
P2411	ADUOYO	2	8	60	24	204	96	48	48	6	1	80	42	22.12	1	28.5	0	0	1	29.51	50	0	50	0	50	0	50	0
P2412	ADUOYO	2	12	12	12	72	12	0	48	6	1	26	12	22.94	1	28.47	0	0	0	29.34	50	0	50	0	50	0	50	0
P2415	ADUOYO	2	11	24	0	0	0	0	0	6	1	4	12	50	0	29.33	0	0	0	29.41	50	0	50	0	50	0	50	0
P2417	ADUOYO	2	10	24	12	0	0	0	0	6	1	6	18	30.2	1	28.93	0	0	0	29.29	50	0	50	0	50	0	50	0
P2420	ADUOYO	2	10	192	0	24	60	24	0	6	1	50	96	21.56	1	28.27	0	0	0	29.44	50	0	34.68	1	50	0	50	0
P0103	LELA	0	8	0	0	0	0	0	0	6	0	0	0	36.42	1	29.77	0	0	0	29.25	50	0	50	0	50	0	50	0
P0107	LELA	0	9	0	0	0	0	0	0	6	0	0	0	50	0	30.75	0	0	0	30.66	50	0	33.67	1	50	0	50	0
P0110	LELA	0	10	0	0	0	0	0	0	6	0	0	0	50	0	29.59	1	1	0	29.2	27.35	1	30.18	1	50	0	50	0
P0111	LELA	0	11	0	0	0	0	0	0	6	0	0	0	35.18	1	29.86	0	0	1	29.64	50	0	50	0	50	0	50	0
P0116	LELA	0	8	0	0	0	0	0	0	6	0	0	0	50	0	29.85	1	0	1	29.43	30.43	1	32.69	1	50	0	50	0
P0119	LELA	0	9	0	0	0	0	0	0	6	0	0	0	50	0	29.7	0	0	1	30	31.53	1	50	0	50	0	50	0
P0120	LELA	0	10	0	0	0	0	0	0	6	0	0	0	50	0	29.47	0	0	1	29.56	50	0	50	0	50	0	50	0
P0124	LELA	0	12	0	0	0	0	0	0	6	0	0	0	50	0	29.33	0	0	0	29.58	50	0	32	1	50	0	50	0
P0130	LELA	0	11	0	0	0	0	0	0	6	0	0	0	35.15	1	30.17	0	1	1	29.27	35.25	1	29.13	1	50	0	50	0
P0131	LELA	0	10	0	0	0	0	0	0	6	0	0	0	50	0	30.21	0	0	1	30.25	50	0	50	0	50	0	50	0
P0132	LELA	0	9	0	0	0	0	0	0	6	0	0	0	50	0	30.68	0	0	1	30.36	50	0	50	0	50	0	50	0
P0134	LELA	0	12	0	0	0	0	0	0	6	0	0	0	33.58	1	29.59	1	0	1	29.56	50	0	33.49	1	50	0	50	0
P0138	LELA	0	12	0	0	0	0	0	0	6	0	0	0	50	0	30.34	0	0	0	30.25	50	0	50	0	50	0	50	0
P0141	LELA	0	11	0	0	0	0	0	0	6	0	0	0	50	0	29.46	0	0	0	29.5	50	0	50	0	50	0	50	0
P0142	LELA	0	8	0	0	0	0	0	0	6	0	0	0	50	0	29.36	0	0	0	29.53	50	0	50	0	50	0	50	0
P0201	OMBOYE	0	10	0	0	0	0	0	0	6	0	0	0	50	0	29.05	0	0	0	29.18	50	0	35.18	1	50	0	50	0
P0202	OMBOYE	0	9	0	0	0	0	0	0	6	0	0	0	50	0	29.16	0	0	0	29.15	50	0	50	0	50	0	50	0
P0203	OMBOYE	0	11	0	0	0	0	0	0	6	0	0	0	38.14	1	29.31	0	0	0	29.3	50	0	50	0	50	0	50	0
P0205	OMBOYE	0	9	0	0	0	0	0	0	6	0	0	0	50	0	29.14	0	0	0	29.32	50	0	50	0	50	0	50	0
P0209	OMBOYE	0	12	0	0	0	0	0	0	6	0	0	0	50	0	29.86	0	0	0	29.64	50	0	32.23	1	50	0	50	0
P0210	OMBOYE	0	12	0	0	0	0	0	0	6	0	0	0	50	0	29.32	0	0	0	29.25	50	0	50	0	50	0	50	0
P0211	OMBOYE	0	11	0	0	0	0	0	0	6	0	0	0	50	0	28.89	0	0	0	29.11	50	0	50	0	50	0	50	0
P0213	OMBOYE	0	10	0	0	0	0	0	0	6	0	0	0	50	0	29.6	0	1	0	29.35	50	0	29.52	1	50	0	50	0
P0214	OMBOYE	0	9	0	0	0	0	0	0	6	0	0	0	50	0	29.45	0	0	0	29.05	50	0	50	0	50	0	50	0
P0217	OMBOYE	0	11	0	0	0	0	0	0	6	0	0	0	34.11	1	29.84	0	0	0	29.79	50	0	50	0	50	0	50	0
P0219	OMBOYE	0	10	0	0	0	0	0	0	6	0	0	0	50	0	31.93	0	0	0	32.08	50	0	50	0	50	0	50	0
P0220	OMBOYE	0	12	0	0	0	0	0	0	6	0	0	0	50	0	29.44	0	0	0	29.42	50	0	50	0	50	0	50	0
P0221	OMBOYE	0	10	0	0	0	0	0	0	6	0	0	0	50	0	29.74	0	0	0	30.03	50	0	50	0	50	0	50	0
P0223	OMBOYE	0	9	0	0	0	0	0	0	6	0	0	0	50	0	29.52	0	0	0	29.51	50	0	50	0	50	0	50	0
P0225	OMBOYE	0	9	0	0	0	0	0	0	6	0	0	0	50	0	29.06	0	0	0	28.82	30.01	1	50	0	50	0	34.51	1
P0226	OMBOYE	0	12	0	0	0	0	0	0	6	0	0	0	50	0	29.83	0	0	0	29.37	50	0	50	0	50	0	50	0
P0227	OMBOYE	0	10	0	0	0	0	0	0	6	0	0	0	50	0	29.89	0	0	0	29.61	50	0	50	0	50	0	34.26	1
P0229	OMBOYE	0	12	0	0	0	0	0	0	6	0	0	0	50	0	29.39	0	0	0	29.59	50	0	50	0	50	0	50	0
P0233	OMBOYE	0	11	0	0	0	0	0	0	6	0	0	0	50	0	29.77	0	0	0	30.11	50	0	50	0	50	0	50	0
P0234	OMBOYE	0	10	0	0	0	0	0	0	6	0	0	0	50	0	29.19	0	0	0	29.54	50	0	50	0	50	0	50	0
P0236	OMBOYE	0	10	0	0	0	0	0	0	6	0	0	0	50	0	28.87	0	0	0	29.5	50	0	50	0	50	0	50	0
P0238	OMBOYE	0	11	0	0	0	0	0	0	6	0	0	0	50	0	29.89	0	0	0	30.07	50	0	50	0	50	0	50	0
P0239	OMBOYE	0	12	0	0	0	0	0	0	6	0	0	0	50	0	28.72	0	0	0	29.29	50	0	50	0	50	0	50	0
P0241	OMBOYE	0	9	0	0	0	0	0	0	6	0	0	0	50	0	29.33	0	0	0	29.56	50	0	50	0	50	0	50	0
P0245	OMBOYE	0	12	0	0	0	0	0	0	6	0	0	0	50	0	29.38	0	0	0	29.53	50	0	50	0	50	0	50	0
P0246	OMBOYE	0	11	0	0	0	0	0	0	6	0	0	0	50	0	28.94	0	0	0	29.27	50	0	50	0	50	0	50	0
P0247	OMBOYE	0	10	0	0	0	0	0	0	6	0	0	0	50	0	29.22	0	0	0	29.18	50	0	50	0	50	0	50	0
P0248	OMBOYE	0	12	0	0	0	0	0	0	6	0	0	0	50	0	29.47	0	0	0	29.63	50	0	50	0	50	0	50	0
P0249	OMBOYE	0	10	0	0	0	0	0	0	6	0	0	0	50	0	29.26	0	0	0	29.65	50	0	50	0	50	0	50	0
P0252	OMBOYE	0	10	0	0	0	0	0	0	6	0	0	0	50	0	29.17	0	0	0	29.43	50	0	50	0	50	0	50	0
P0255	OMBOYE	0	9	0	0	0	0	0	0	6	0	0	0	50	0	29.03	0	0	1	29.24	50	0	50	0	50	0	50	0
P0256	OMBOYE	0	11	0	0	0	0	0	0	6	0	0	0	50	0	30.2	0	0	0	30.44	50	0	50	0	50	0	50	0
P0257	OMBOYE	0	12	0	0	0	0	0	0	6	0	0	0	50	0	29.16	0	0	0	29.13	50	0	50	0	50	0	50	0
P0301	NYAGOKO	0	12	0	0	0	0	0	0	6	0	0	0	50	0	29.19	0	0	0	29.5	50	0	50	0	50	0	50	0
P0302	NYAGOKO	0	12	0	0	0	0	0	0	6	0	0	0	50	0	31.04	0	0	0	31.1	50	0	50	0	50	0	50	0
P0303	NYAGOKO	0	12	0	0	0	0	0	0	6	0	0	0	50	0	29.74	0	0	0	29.66	50	0	50	0	50	0	50	0
P0304	NYAGOKO	0	11	0	0	0	0	0	0	6	0	0	0	50	0	29.22	0	0	0	29.48	50	0	50	0	50	0	50	0
P0305	NYAGOKO	0	12	0	0	0	0	0	0	6	0	0	0	50	0	29.55	0	0	0	29.93	50	0	50	0	50	0	50	0
P0306	NYAGOKO	0	12	0	0	0	0	0	0	6	0	0	0	50	0	29.18	0	0	0	29.32	50	0	50	0	50	0	50	0
P0307	NYAGOKO	0	12	0	0	0	0	0	0	6	0	0	0	50	0	29.52	0	0	0	29.56	50	0	50	0	50	0	50	0
P0308	NYAGOKO	0	12	0	0	0	0	0	0	6	0	0	0	50	0	29.14	0	0	0	29.5	50	0	50	0	50	0	50	0
P0309	NYAGOKO	0	12	0	0	0	0	0	0	6	0	0	0	50	0	29.11	0	0	0	29.65	50	0	50	0	50	0	50	0
P0311	NYAGOKO	0	12	0	0	0	0	0	0	6	0	0	0	50	0	29.81	0	0	0	29.59	50	0	50	0	50	0	50	0
P0312	NYAGOKO	0	11	0	0	0	0	0	0	6	0	0	0	28.8	1	30.02	0	0	0	30	28.45	1	31.79	1	50	0	50	0
P0313	NYAGOKO	0	10	0	0	0	0	0	0	6	0	0	0	50	0	29.42	0	0	0	29.44	50	0	50	0	50	0	50	0
P0316	NYAGOKO	0	11	0	0	0	0	0	0	6	0	0	0	50	0	29.88	0	0	0	29.81	50	0	50	0	50	0	50	0
P0318	NYAGOKO	0	12	0	0	0	0	0	0	6	0	0	0	50	0	29.53	0	0	0	29.75	50	0	50	0	50	0	50	0
P0321	NYAGOKO	0	11	0	0	0	0	0	0	6	0	0	0	50	0	30.1	0	0	0	30.19	50	0	50	0	50	0	50	0
P0322	NYAGOKO	0	11	0	0	0	0	0	0	6	0	0	0	34.94	1	29.96	0	1	0	28.96	50	0	27.31	1	50	0	50	0
P0323	NYAGOKO	0	10	0	0	0	0	0	0	6	0	0	0	34.2	1	29.03	0	0	0	29.29	50	0	50	0	50	0	50	0
P0327	NYAGOKO	0	11	0	0	0	0	0	0	6	0	0	0	50	0	28.64	0	0	1	29.02	50	0	50	0	50	0	50	0
P0328	NYAGOKO	0	11	0	0	0	0	0	0	6	0	0	0	50	0	29.87	0	0	0	30.03	50	0	50	0	50	0	50	0
P0330	NYAGOKO	0	11	0	0	0	0	0	0	6	0	0	0	50	0	29.54	0	0	0	29.55	50	0	50	0	50	0	50	0
P0331	NYAGOKO	0	8	0	0	0	0	0	0	6	0	0	0	50	0	29.34	0	0	0	29.64	50	0	50	0	50	0	50	0
P0332	NYAGOKO	0	10	0	0	0	12	0	0	6	1	2	0	28.54	1	29.16	0	0	0	29.41	50	0	50	0	50	0	50	0
P0333	NYAGOKO	0	11	0	0	0	0	0	0	6	0	0	0	50	0	29.47	0	0	1	29.62	50	0	50	0	50	0	50	0
P0336	NYAGOKO	0	8	0	0	0	0	0	0	6	0	0	0	50	0	31.07	0	0	0	31.71	31.04	1	50	0	50	0	50	0
P0337	NYAGOKO	0	11	0	24	0	24	0	0	6	1	8	12	21.09	1	28.2	0	0	0	29.62	50	0	50	0	50	0	50	0
P0340	NYAGOKO	0	10	0	0	0	0	0	0	6	0	0	0	50	0	29.15	0	0	0	29.36	50	0	50	0	50	0	50	0
P0341	NYAGOKO	0	12	0	0	0	0	0	0	6	0	0	0	50	0	29.08	0	0	1	29.34	50	0	50	0	50	0	50	0
P0349	NYAGOKO	0	10	0	0	0	0	0	0	6	0	0	0	50	0	29.87	0	0	0	30.15	50	0	50	0	50	0	50	0
P0350	NYAGOKO	0	9	0	0	0	0	0	0	6	0	0	0	50	0	29.27	0	0	0	29.62	50	0	37	1	50	0	50	0
P0352	NYAGOKO	0	11	0	0	0	0	0	0	6	0	0	0	50	0	31.1	0	0	0	31.01	50	0	50	0	50	0	50	0
P0353	NYAGOKO	0	11	0	0	0	0	0	0	6	0	0	0	50	0	29.37	0	0	1	29.52	50	0	50	0	50	0	50	0
P0354	NYAGOKO	0	11	0	0	0	0	0	0	6	0	0	0	50	0	29.65	0	0	0	29.51	50	0	50	0	50	0	50	0
P0402	RAMBA	0	8	0	0	0	0	0	0	6	0	0	0	50	0	29.44	0	0	0	29.75	50	0	50	0	50	0	50	0
P0404	RAMBA	0	8	0	0	0	0	0	0	6	0	0	0	50	0	29.29	0	0	0	29.46	30.13	1	34.74	1	50	0	50	0
P0405	RAMBA	0	8	0	0	0	0	0	0	6	0	0	0	50	0	29.27	0	0	0	29.47	50	0	50	0	50	0	50	0
P0406	RAMBA	0	8	0	0	0	0	0	0	6	0	0	0	50	0	29.02	0	0	1	29.47	50	0	50	0	50	0	50	0
P0407	RAMBA	0	8	0	0	0	0	0	0	6	0	0	0	50	0	29.53	1	0	0	30.01	30.16	1	50	0	50	0	50	0
P0411	RAMBA	0	8	0	0	0	0	0	0	6	0	0	0	50	0	29.54	0	0	0	29.77	29.85	1	50	0	50	0	50	0
P0412	RAMBA	0	9	0	0	0	0	0	0	6	0	0	0	50	0	29.68	0	0	1	29.67	50	0	33.65	1	50	0	50	0
P0414	RAMBA	0	8	0	0	0	0	0	0	6	0	0	0	50	0	30.18	0	0	0	30.26	50	0	50	0	50	0	50	0
P0415	RAMBA	0	11	0	0	0	0	0	0	6	0	0	0	50	0	28.92	0	0	1	29.4	50	0	50	0	50	0	50	0
P0417	RAMBA	0	8	0	0	0	0	0	0	6	0	0	0	50	0	29.47	0	0	0	29.65	50	0	50	0	50	0	50	0
P0418	RAMBA	0	8	0	0	0	0	0	0	6	0	0	0	24.05	1	28.64	0	0	1	29.46	50	0	50	0	50	0	50	0
P0419	RAMBA	0	10	0	0	0	0	0	0	6	0	0	0	50	0	30.63	0	0	0	30.46	50	0	50	0	50	0	50	0
P0420	RAMBA	0	8	0	0	0	0	0	0	6	0	0	0	50	0	28.86	0	0	1	29.21	50	0	50	0	50	0	50	0
P0426	RAMBA	0	11	0	0	0	0	0	0	6	0	0	0	50	0	30.33	0	0	1	30.37	50	0	50	0	50	0	50	0
P0427	RAMBA	0	9	0	0	0	0	0	0	6	0	0	0	50	0	29.54	0	0	1	30.13	50	0	50	0	50	0	50	0
P0430	RAMBA	0	10	0	0	0	0	0	0	6	0	0	0	50	0	29.38	0	0	1	29.76	50	0	50	0	50	0	50	0
P0431	RAMBA	0	11	0	0	0	0	0	0	6	0	0	0	50	0	29	0	0	0	29.45	50	0	50	0	50	0	50	0
P0433	RAMBA	0	11	0	0	0	0	0	0	6	0	0	0	50	0	29.62	0	0	0	29.74	27.71	1	50	0	50	0	50	0
P0435	RAMBA	0	12	0	0	0	0	0	0	6	0	0	0	50	0	29.1	0	0	0	29.59	29.11	1	50	0	50	0	50	0
P0437	RAMBA	0	9	0	0	0	0	0	0	6	0	0	0	50	0	29.94	0	0	0	30.08	50	0	50	0	50	0	50	0
P0439	RAMBA	0	8	0	0	0	0	0	0	6	0	0	0	50	0	29.4	0	0	0	29.76	50	0	50	0	50	0	50	0
P0442	RAMBA	0	8	0	0	0	0	0	0	6	0	0	0	50	0	30.72	0	0	0	30.87	50	0	50	0	50	0	50	0
P0444	RAMBA	0	11	0	0	0	0	0	0	6	0	0	0	50	0	29.48	1	0	1	29.8	25.72	1	50	0	50	0	50	0
P0446	RAMBA	0	8	0	0	0	0	0	0	6	0	0	0	50	0	29.41	0	0	1	29.45	30.15	1	50	0	50	0	50	0
P0450	RAMBA	0	8	0	0	0	0	0	0	6	0	0	0	50	0	29.61	0	0	1	29.91	50	0	35.74	1	50	0	50	0
P0503	ST.LAZARUS	0	8	0	0	0	0	0	0	6	0	0	0	34.29	1	29.17	0	0	1	29.24	50	0	50	0	50	0	50	0
P0505	ST.LAZARUS	0	12	0	0	0	0	0	0	6	0	0	0	50	0	29.41	0	0	0	29.46	50	0	50	0	50	0	50	0
P0509	ST.LAZARUS	0	12	0	144	84	96	0	24	6	1	58	72	24.11	1	28.78	0	0	0	29.85	30.6	1	50	0	50	0	50	0
P0517	ST.LAZARUS	0	10	0	0	0	0	0	0	6	0	0	0	50	0	29.31	0	0	1	29.72	50	0	50	0	50	0	50	0
P0519	ST.LAZARUS	0	8	0	0	0	0	0	0	6	0	0	0	50	0	29.14	0	0	0	29.66	50	0	50	0	50	0	50	0
P0521	ST.LAZARUS	0	10	0	0	0	0	0	0	6	0	0	0	50	0	29.24	0	0	0	29.44	50	0	50	0	50	0	50	0
P0525	ST.LAZARUS	0	12	0	0	0	0	0	0	6	0	0	0	50	0	29.13	0	0	0	28.51	50	0	27.48	1	50	0	50	0
P0526	ST.LAZARUS	0	9	0	0	0	0	0	0	6	0	0	0	50	0	29.24	0	0	0	29.22	50	0	50	0	50	0	50	0
P0528	ST.LAZARUS	0	10	0	0	0	0	0	0	6	0	0	0	23.87	1	28.5	0	0	0	28.93	50	0	33.35	1	50	0	50	0
P0602	GOT BONDO	0	12	0	0	0	0	0	0	6	0	0	0	50	0	30.92	0	0	0	30.26	50	0	35.8	1	50	0	50	0
P0603	GOT BONDO	0	8	0	0	0	0	0	0	6	0	0	0	35.44	1	29.25	0	0	0	29.52	50	0	50	0	50	0	50	0
P0606	GOT BONDO	0	10	0	0	0	0	0	0	6	0	0	0	50	0	30.46	1	0	0	30.47	50	0	50	0	50	0	50	0
P0607	GOT BONDO	0	9	0	0	0	0	0	0	6	0	0	0	50	0	29.25	1	0	0	29.47	30.49	1	50	0	50	0	50	0
P0610	GOT BONDO	0	12	0	0	0	0	0	0	6	0	0	0	35.17	1	29.38	1	0	0	29.77	50	0	50	0	50	0	50	0
P0616	GOT BONDO	0	12	0	0	0	0	0	0	6	0	0	0	50	0	29.2	0	0	0	30.07	29.07	1	50	0	50	0	50	0
P0618	GOT BONDO	0	10	0	0	0	0	0	0	6	0	0	0	50	0	29.37	1	0	0	29.73	30.02	1	30.4	1	50	0	50	0
P0619	GOT BONDO	0	12	0	0	0	0	0	0	6	0	0	0	50	0	27.99	0	0	0	29.32	50	0	50	0	50	0	50	0
P0620	GOT BONDO	0	8	0	0	0	0	0	0	6	0	0	0	50	0	30.98	1	0	0	31.04	34.26	1	35.55	1	50	0	50	0
P0623	GOT BONDO	0	10	0	0	0	0	0	0	6	0	0	0	50	0	29.77	0	0	0	29.88	50	0	50	0	50	0	50	0
P1316	NGUKA	1	8	0	0	0	0	0	0	6	0	0	0	50	0	29.89	0	0	0	30.36	50	0	39.37	1	50	0	50	0
P1317	NGUKA	1	8	0	0	0	0	0	0	6	0	0	0	50	0	29.13	0	0	0	29.47	50	0	50	0	50	0	50	0
P1324	NGUKA	1	10	0	0	0	0	0	0	6	0	0	0	50	0	29.27	0	0	0	29.87	50	0	50	0	50	0	50	0
P1328	NGUKA	1	8	0	0	0	0	0	0	6	0	0	0	50	0	29.58	0	0	0	29.71	50	0	50	0	50	0	50	0
P1329	NGUKA	1	9	0	0	0	0	0	0	6	0	0	0	25.39	1	29.55	0	0	0	30.42	50	0	50	0	50	0	50	0
P1332	NGUKA	1	8	0	0	0	0	0	0	6	0	0	0	50	0	30.35	0	0	0	30.91	50	0	50	0	50	0	50	0
P1345	NGUKA	1	8	0	0	0	0	0	0	6	0	0	0	50	0	29.31	0	0	0	29.53	50	0	50	0	50	0	50	0
P1346	NGUKA	1	8	0	0	0	0	0	0	6	0	0	0	50	0	29.38	0	0	0	29.18	50	0	50	0	50	0	50	0
P1348	NGUKA	1	10	0	0	0	0	0	0	6	0	0	0	50	0	29.34	0	0	0	29.66	50	0	50	0	50	0	50	0
P1401	ALARA	0	8	0	0	0	0	0	0	6	0	0	0	50	0	29.94	1	0	0	30.09	29.05	1	31.5	1	50	0	50	0
P1402	ALARA	0	12	0	0	0	0	0	0	6	0	0	0	36.28	1	29.13	0	0	0	29.36	50	0	50	0	50	0	50	0
P1406	ALARA	0	9	0	0	0	0	0	0	6	0	0	0	50	0	28.94	1	0	0	29.29	50	0	50	0	50	0	50	0
P1407	ALARA	0	8	0	0	0	0	0	0	6	0	0	0	50	0	29.82	0	0	0	30.04	50	0	50	0	50	0	50	0
P1409	ALARA	0	11	0	0	0	0	0	0	6	0	0	0	50	0	30.14	0	0	0	30.29	50	0	50	0	50	0	50	0
P1410	ALARA	0	10	0	0	0	0	0	0	6	0	0	0	50	0	29.76	0	0	0	30.21	50	0	50	0	50	0	50	0
P1411	ALARA	0	12	0	0	0	12	0	0	6	1	2	0	25.8	1	29.76	0	0	0	30.35	50	0	50	0	50	0	50	0
P1424	ALARA	0	12	0	36	0	0	0	0	6	1	6	18	18.99	1	27.72	0	0	0	29.19	50	0	50	0	50	0	50	0
P1431	ALARA	0	11	0	0	0	0	0	0	6	0	0	0	50	0	29.27	0	0	0	29.78	33.04	1	32.75	1	50	0	50	0
P1504	KAWAMANGARIA	0	8	0	0	0	0	0	0	6	0	0	0	37.54	1	29.48	0	0	0	29.41	50	0	50	0	50	0	50	0
P1505	KAWAMANGARIA	0	8	0	0	0	0	0	0	6	0	0	0	36.34	1	29.79	0	0	0	30.3	50	0	50	0	50	0	50	0
P1507	KAWAMANGARIA	0	8	0	0	0	0	0	0	6	0	0	0	50	0	28.78	0	0	0	29.28	50	0	50	0	50	0	50	0
P1508	KAWAMANGARIA	0	8	0	0	0	0	0	0	6	0	0	0	50	0	29.1	0	0	0	29.33	50	0	50	0	50	0	50	0
P1509	KAWAMANGARIA	0	9	0	0	0	0	0	0	6	0	0	0	50	0	28.94	0	0	0	29.27	50	0	50	0	50	0	50	0
P1510	KAWAMANGARIA	0	9	0	0	0	0	0	0	6	0	0	0	50	0	29.31	0	0	0	29.7	50	0	50	0	50	0	50	0
P1512	KAWAMANGARIA	0	11	0	0	0	0	0	0	6	0	0	0	50	0	29.01	0	0	0	29.37	50	0	50	0	50	0	50	0
P1515	KAWAMANGARIA	0	9	0	0	0	0	0	0	6	0	0	0	30.84	1	29.91	0	0	0	30.35	50	0	50	0	50	0	50	0
P1516	KAWAMANGARIA	0	8	0	0	0	0	0	0	6	0	0	0	50	0	29.45	0	0	0	29.92	50	0	50	0	50	0	50	0
P1517	KAWAMANGARIA	0	8	0	0	0	0	0	0	6	0	0	0	50	0	29.49	0	0	0	29.62	50	0	50	0	50	0	50	0
P1519	KAWAMANGARIA	0	12	0	0	0	0	0	0	6	0	0	0	50	0	29.52	0	0	0	30.09	50	0	50	0	50	0	50	0
P1521	KAWAMANGARIA	0	10	0	0	0	0	0	0	6	0	0	0	34.99	1	28.93	0	0	0	29.06	50	0	50	0	50	0	50	0
P1523	KAWAMANGARIA	0	8	0	0	0	0	0	0	6	0	0	0	50	0	29.15	0	0	0	28.89	50	0	50	0	50	0	50	0
P1524	KAWAMANGARIA	0	10	0	0	0	0	0	0	6	0	0	0	50	0	29.13	0	0	0	29.07	50	0	50	0	50	0	50	0
P1529	KAWAMANGARIA	0	10	0	0	0	0	0	0	6	0	0	0	50	0	29.07	0	0	0	29.17	50	0	50	0	50	0	50	0
P1530	KAWAMANGARIA	0	12	0	0	0	0	0	0	6	0	0	0	50	0	29.13	0	0	0	29.37	50	0	50	0	50	0	50	0
P1531	KAWAMANGARIA	0	11	0	0	0	0	0	0	6	0	0	0	50	0	28.94	0	0	0	29.3	50	0	50	0	50	0	50	0
P1537	KAWAMANGARIA	0	12	0	0	0	0	0	0	6	0	0	0	50	0	29.17	0	0	0	29.33	50	0	50	0	50	0	50	0
P1542	KAWAMANGARIA	0	11	0	0	0	0	0	0	6	0	0	0	50	0	29.35	0	0	0	29.41	50	0	50	0	50	0	50	0
P1543	KAWAMANGARIA	0	12	0	0	0	0	0	0	6	0	0	0	50	0	29.75	0	0	0	29.89	50	0	50	0	50	0	50	0
P1545	KAWAMANGARIA	0	12	0	0	0	0	0	0	6	0	0	0	50	0	29.41	0	0	0	29.94	50	0	50	0	50	0	50	0
P1547	KAWAMANGARIA	0	8	0	0	0	0	0	0	6	0	0	0	50	0	29.15	0	0	0	29.64	50	0	50	0	50	0	50	0
P1548	KAWAMANGARIA	0	12	0	0	0	0	0	0	6	0	0	0	50	0	29.08	0	0	0	29.14	50	0	50	0	50	0	50	0
P1606	TIGA	0	12	0	0	0	0	0	0	6	0	0	0	50	0	29.72	0	0	0	30.01	50	0	50	0	50	0	50	0
P1608	TIGA	0	9	0	0	0	0	0	0	6	0	0	0	50	0	28.39	0	0	0	29.26	50	0	50	0	50	0	50	0
P1611	TIGA	0	10	0	0	0	0	0	0	6	0	0	0	37.17	1	29.05	0	0	0	28.85	50	0	50	0	50	0	50	0
P1615	TIGA	0	11	0	0	0	0	0	0	6	0	0	0	50	0	29.07	0	0	0	29.21	50	0	50	0	50	0	50	0
P1617	TIGA	0	12	0	0	0	0	0	0	6	0	0	0	50	0	29.71	0	0	0	29.73	50	0	50	0	50	0	50	0
P1618	TIGA	0	10	0	0	0	0	0	0	6	0	0	0	50	0	29.14	0	0	0	29.05	50	0	50	0	50	0	50	0
P1619	TIGA	0	10	0	0	0	0	0	0	6	0	0	0	50	0	29.44	0	0	0	29.29	50	0	50	0	50	0	50	0
P1620	TIGA	0	12	0	0	0	0	0	0	6	0	0	0	50	0	28.99	0	0	0	29.58	50	0	50	0	50	0	50	0
P1625	TIGA	0	12	0	0	0	0	0	0	6	0	0	0	50	0	29.62	0	0	0	30.22	50	0	50	0	50	0	50	0
P1626	TIGA	0	12	0	0	0	0	0	0	6	0	0	0	50	0	29.08	0	0	0	29.77	50	0	50	0	50	0	50	0
P1627	TIGA	0	8	0	0	0	0	0	0	6	0	0	0	50	0	29.23	0	0	0	29.72	50	0	50	0	50	0	50	0
P1629	TIGA	0	10	0	0	0	0	0	0	6	0	0	0	50	0	29.31	0	0	0	29.12	50	0	50	0	50	0	50	0
P1630	TIGA	0	8	0	0	0	0	0	0	6	0	0	0	50	0	29.1	0	0	0	28.02	50	0	50	0	50	0	50	0
P1631	TIGA	0	9	0	0	0	0	0	0	6	0	0	0	50	0	29.4	0	0	0	29.65	50	0	50	0	50	0	50	0
P1704	KAMALUMBE	0	9	0	0	0	0	0	0	6	0	0	0	36.4	1	28.6	0	0	0	29.39	50	0	34.93	1	50	0	50	0
P1705	KAMALUMBE	0	9	0	0	0	0	0	0	6	0	0	0	50	0	28.87	0	0	0	29.56	50	0	50	0	50	0	50	0
P1711	KAMALUMBE	0	10	0	0	0	0	0	0	6	0	0	0	50	0	29.21	0	0	0	29.77	30.48	1	32.45	1	50	0	50	0
P1716	KAMALUMBE	0	11	0	0	0	0	0	0	6	0	0	0	50	0	30.16	0	0	0	29.61	50	0	50	0	50	0	50	0
P1718	KAMALUMBE	0	10	0	0	0	0	0	0	6	0	0	0	37.07	1	29.11	0	0	0	28.27	50	0	50	0	50	0	50	0
P1801	OKIRO	1	12	0	0	0	0	0	0	6	0	0	0	50	0	29.01	0	0	0	29.64	50	0	50	0	50	0	50	0
P1802	OKIRO	1	12	0	0	0	0	0	0	6	0	0	0	50	0	29.09	0	0	0	29.51	50	0	50	0	50	0	50	0
P1804	OKIRO	1	12	0	0	0	0	0	0	6	0	0	0	50	0	29.02	0	0	0	29.69	50	0	50	0	50	0	50	0
P1805	OKIRO	1	10	0	12	0	12	0	0	6	1	4	6	24.53	1	28.65	0	0	0	29.79	50	0	50	0	50	0	50	0
P1806	OKIRO	1	9	0	0	0	0	0	0	6	0	0	0	50	0	29.01	0	0	0	29.65	50	0	50	0	50	0	50	0
P1807	OKIRO	1	9	636	780	204	228	0	0	6	1	308	708	21.13	1	27.71	0	0	0	29.39	50	0	50	0	50	0	50	0
P1808	OKIRO	1	9	0	0	0	0	0	0	6	0	0	0	50	0	28.82	0	0	0	28.82	50	0	50	0	50	0	50	0
P1809	OKIRO	1	9	0	0	0	0	0	0	6	0	0	0	35.2	1	28.59	0	0	0	28.36	50	0	50	0	50	0	50	0
P1810	OKIRO	1	8	0	0	0	0	0	0	6	0	0	0	50	0	29.24	0	0	0	29.32	50	0	50	0	50	0	50	0
P1811	OKIRO	1	9	0	0	0	0	0	0	6	0	0	0	50	0	28.61	0	0	0	29.3	50	0	50	0	50	0	50	0
P1812	OKIRO	1	9	0	0	0	0	0	0	6	0	0	0	50	0	29.13	0	0	0	29.54	50	0	50	0	50	0	50	0
P1816	OKIRO	1	8	0	0	0	12	0	0	6	1	2	0	24.68	1	28.79	0	0	0	29.6	50	0	50	0	50	0	50	0
P1817	OKIRO	1	8	0	0	0	0	0	0	6	0	0	0	50	0	29.01	0	0	0	29.9	50	0	50	0	50	0	50	0
P1818	OKIRO	1	8	0	0	0	0	0	0	6	0	0	0	35.21	1	28.75	0	0	0	29.13	50	0	50	0	50	0	50	0
P1819	OKIRO	1	8	0	0	0	0	0	0	6	0	0	0	50	0	28.85	0	1	0	28.81	50	0	50	0	50	0	50	0
P1822	OKIRO	1	11	0	0	12	12	0	0	6	1	4	0	24.11	1	28.24	0	0	0	29.4	50	0	50	0	50	0	50	0
P1825	OKIRO	1	12	0	0	0	0	0	0	6	0	0	0	50	0	29.08	0	0	1	29.65	50	0	50	0	50	0	50	0
P1826	OKIRO	1	12	0	0	0	0	0	0	6	0	0	0	50	0	29.26	0	0	0	29.9	50	0	37	1	50	0	50	0
P1827	OKIRO	1	12	0	0	0	0	0	0	6	0	0	0	36.1	1	29.06	0	0	0	29.19	50	0	50	0	50	0	50	0
P1901	ONG'IELO	2	10	0	0	0	0	0	12	6	1	2	0	28.81	1	28.78	0	0	0	29.02	50	0	50	0	50	0	50	0
P1905	ONG'IELO	2	9	0	0	0	0	0	0	6	0	0	0	50	0	28.43	0	0	0	29.17	50	0	50	0	50	0	50	0
P1911	ONG'IELO	2	10	0	0	0	0	0	0	6	0	0	0	50	0	28.52	0	0	0	29.36	50	0	50	0	50	0	50	0
P1912	ONG'IELO	2	12	0	0	0	12	0	12	6	1	4	0	22.36	1	28.15	0	0	0	29.56	50	0	50	0	50	0	50	0
P1913	ONG'IELO	2	9	0	0	0	0	0	0	6	0	0	0	27.64	1	29.22	0	0	0	30.25	50	0	50	0	50	0	50	0
P1915	ONG'IELO	2	10	0	0	24	36	0	0	6	1	10	0	50	0	29.04	0	0	0	29.25	50	0	50	0	50	0	50	0
P1920	ONG'IELO	2	9	0	0	0	0	0	0	6	0	0	0	50	0	28.89	0	0	0	29.2	50	0	50	0	50	0	50	0
P1921	ONG'IELO	2	9	0	0	12	0	0	0	6	1	2	0	50	0	28.93	0	0	0	29.49	50	0	50	0	50	0	50	0
P1923	ONG'IELO	2	11	0	0	0	0	0	0	6	0	0	0	50	0	28.47	0	0	0	29.35	50	0	50	0	50	0	50	0
P1926	ONG'IELO	2	12	0	12	0	0	0	0	6	1	2	6	50	0	28.75	0	0	0	29.46	50	0	50	0	50	0	50	0
P1927	ONG'IELO	2	12	0	12	0	0	0	0	6	1	2	6	30.07	1	28.3	0	0	0	29.01	50	0	50	0	50	0	50	0
P1929	ONG'IELO	2	10	0	0	0	0	0	0	6	0	0	0	50	0	28.43	0	0	0	29.31	50	0	50	0	50	0	50	0
P1930	ONG'IELO	2	9	0	0	0	0	0	0	6	0	0	0	50	0	28.73	0	1	0	29.24	50	0	50	0	50	0	50	0
P2004	KANYICHUDO	2	12	0	0	0	0	0	0	6	0	0	0	25.16	1	28.66	0	0	0	29.44	50	0	50	0	50	0	50	0
P2014	KANYICHUDO	2	10	0	0	0	0	0	0	6	0	0	0	50	0	28.93	0	0	0	29.61	50	0	50	0	50	0	50	0
P2016	KANYICHUDO	2	8	0	0	0	0	0	0	6	0	0	0	50	0	29.15	0	0	0	29.76	50	0	50	0	50	0	50	0
P2028	KANYICHUDO	2	8	0	0	0	0	0	0	6	0	0	0	50	0	29.59	0	0	0	30.14	50	0	50	0	50	0	50	0
P2034	KANYICHUDO	2	11	0	0	0	0	0	24	6	1	4	0	32.36	1	28.56	0	0	0	29.32	50	0	50	0	50	0	50	0
P2038	KANYICHUDO	2	11	0	0	24	72	0	0	6	1	16	0	25.37	1	28.74	0	1	0	29.66	50	0	50	0	50	0	50	0
P2039	KANYICHUDO	2	10	0	0	0	0	0	0	6	0	0	0	50	0	28.73	0	0	0	29.18	50	0	50	0	50	0	50	0
P2041	KANYICHUDO	2	11	0	0	0	12	0	0	6	1	2	0	36.2	1	28.72	0	0	0	29.51	50	0	50	0	50	0	50	0
P2042	KANYICHUDO	2	9	0	0	0	0	0	0	6	0	0	0	22.3	1	28.1	0	0	0	29.64	50	0	50	0	50	0	50	0
P2106	BOI	1	12	0	0	0	0	0	0	6	0	0	0	50	0	28.77	0	0	0	29.55	50	0	50	0	50	0	50	0
P2107	BOI	1	8	0	48	12	24	12	36	6	1	22	24	20.92	1	27.61	0	1	0	29.33	50	0	33.65	1	50	0	50	0
P2112	BOI	1	12	0	96	48	72	12	24	6	1	42	48	21.52	1	28.27	0	0	0	29.7	50	0	50	0	50	0	50	0
P2120	BOI	1	11	0	12	0	24	0	0	6	1	6	6	22.74	1	28.04	0	0	0	29.22	50	0	50	0	50	0	50	0
P2121	BOI	1	8	0	0	0	0	12	24	6	1	6	0	23.37	1	28.5	0	0	0	29.74	50	0	50	0	50	0	50	0
P2124	BOI	1	10	0	0	24	12	12	24	6	1	12	0	21.44	1	27.83	0	0	0	29.56	50	0	50	0	50	0	50	0
P2201	RALIEW	2	11	0	0	0	0	0	12	6	1	2	0	22.68	1	28.29	0	0	1	29.69	50	0	50	0	50	0	50	0
P2202	RALIEW	2	10	0	0	0	0	0	0	6	0	0	0	50	0	28.64	0	0	0	29.46	50	0	50	0	50	0	50	0
P2204	RALIEW	2	9	0	0	0	0	0	0	6	0	0	0	50	0	29.04	0	0	0	29.42	50	0	50	0	50	0	50	0
P2207	RALIEW	2	9	0	0	0	0	24	36	6	1	10	0	50	0	28.91	0	0	0	29.09	50	0	50	0	50	0	50	0
P2213	RALIEW	2	11	0	0	0	0	0	0	6	0	0	0	33	1	28.45	0	0	0	29.19	50	0	50	0	50	0	50	0
P2215	RALIEW	2	11	0	0	0	0	0	0	6	0	0	0	50	0	28.81	0	0	0	29.34	50	0	50	0	50	0	50	0
P2218	RALIEW	2	9	0	0	0	0	12	12	6	1	4	0	33.42	1	28.48	0	0	0	29.16	50	0	50	0	50	0	50	0
P2220	RALIEW	2	11	0	0	0	0	12	12	6	1	4	0	50	0	29	0	0	0	29.66	50	0	50	0	50	0	50	0
P2233	RALIEW	2	11	0	0	0	0	0	0	6	0	0	0	50	0	29.81	0	0	0	30.5	50	0	50	0	50	0	50	0
P2234	RALIEW	2	11	0	0	0	0	0	0	6	0	0	0	32.16	1	29.14	0	0	0	29.87	50	0	50	0	50	0	50	0
P2235	RALIEW	2	11	0	0	0	0	0	0	6	0	0	0	50	0	29.03	0	0	0	29.66	50	0	50	0	50	0	50	0
P2236	RALIEW	2	11	0	0	0	0	0	0	6	0	0	0	50	0	28.79	0	0	0	29.41	50	0	50	0	50	0	50	0
P2240	RALIEW	2	11	0	0	0	0	0	0	6	0	0	0	35.26	1	28.66	0	0	0	29.28	50	0	50	0	50	0	28.21	1
P2247	RALIEW	2	12	0	0	0	0	0	0	6	0	0	0	50	0	28.71	0	0	0	29.22	50	0	50	0	50	0	50	0
P2250	RALIEW	2	12	0	0	0	0	0	0	6	0	0	0	50	0	29.1	0	0	0	29.67	50	0	50	0	50	0	50	0
P2252	RALIEW	2	8	0	0	0	0	0	0	6	0	0	0	50	0	29.78	0	0	0	29.83	50	0	50	0	50	0	50	0
P2254	RALIEW	2	12	0	0	0	0	96	132	6	1	38	0	21.36	1	27.52	0	0	0	29.3	50	0	50	0	50	0	50	0
P2258	RALIEW	2	12	0	0	0	0	0	0	6	0	0	0	50	0	29.22	0	0	0	29.1	50	0	50	0	50	0	50	0
P2259	RALIEW	2	11	0	0	0	12	0	0	6	1	2	0	24.29	1	29.08	0	0	0	29.44	50	0	50	0	50	0	50	0
P2301	NDWARA	1	12	0	0	0	0	0	0	6	0	0	0	50	0	29.48	0	0	0	29.18	50	0	50	0	50	0	50	0
P2302	NDWARA	1	10	0	0	0	0	0	0	6	0	0	0	50	0	29.87	0	0	0	29.83	50	0	50	0	50	0	50	0
P2303	NDWARA	1	11	0	0	0	0	0	0	6	0	0	0	50	0	29.43	0	0	0	29.33	50	0	50	0	50	0	50	0
P2304	NDWARA	1	11	12	12	0	0	0	0	6	1	4	12	31.1	1	29.74	0	0	0	29.53	50	0	34.12	1	50	0	50	0
P2305	NDWARA	1	11	0	0	0	0	0	0	6	0	0	0	50	0	29.6	0	0	0	29.55	50	0	50	0	50	0	50	0
P2306	NDWARA	1	11	0	0	0	0	0	0	6	0	0	0	50	0	29.88	0	0	0	29.81	50	0	50	0	50	0	50	0
P2307	NDWARA	1	9	0	0	0	0	0	0	6	0	0	0	50	0	30.14	0	0	0	30.13	50	0	50	0	50	0	50	0
P2309	NDWARA	1	9	0	0	0	0	0	0	6	0	0	0	50	0	29.48	0	0	0	29.23	50	0	50	0	50	0	50	0
P2312	NDWARA	1	10	0	0	0	0	0	108	6	1	18	0	50	0	28.79	0	0	0	28.77	50	0	50	0	50	0	50	0
P2313	NDWARA	1	11	0	0	0	0	0	0	6	0	0	0	50	0	28.89	0	0	0	29.06	50	0	50	0	50	0	50	0
P2314	NDWARA	1	9	0	0	0	12	0	12	6	1	4	0	31.16	1	29.33	0	0	0	29.36	50	0	50	0	50	0	50	0
P2319	NDWARA	1	11	0	0	0	0	0	0	6	0	0	0	50	0	29.37	0	0	0	29.08	50	0	32.03	1	50	0	50	0
P2320	NDWARA	1	11	0	0	0	0	0	0	6	0	0	0	50	0	28.93	0	0	0	29	50	0	50	0	50	0	50	0
P2322	NDWARA	1	9	0	0	0	0	0	0	6	0	0	0	50	0	29.11	0	0	0	28.79	50	0	50	0	50	0	50	0
P2323	NDWARA	1	10	0	0	0	0	0	0	6	0	0	0	26.53	1	28.97	0	0	0	29.15	50	0	50	0	50	0	50	0
P2324	NDWARA	1	10	0	0	0	0	0	0	6	0	0	0	50	0	29.53	0	0	0	29.31	50	0	50	0	50	0	50	0
P2325	NDWARA	1	11	0	0	0	0	0	0	6	0	0	0	50	0	29.34	0	0	0	28.87	50	0	50	0	50	0	50	0
P2327	NDWARA	1	11	0	0	0	0	36	0	6	1	6	0	50	0	29.29	0	0	0	29.37	50	0	50	0	50	0	50	0
P2328	NDWARA	1	11	0	0	0	0	0	0	6	0	0	0	50	0	29.47	0	0	0	29.25	50	0	50	0	50	0	50	0
P2334	NDWARA	1	11	0	0	0	0	12	12	6	1	4	0	24.21	1	29.15	0	0	1	29.68	50	0	50	0	50	0	50	0
P2335	NDWARA	1	11	0	0	0	0	0	0	6	0	0	0	50	0	29.11	0	0	0	29.31	50	0	33.43	1	50	0	50	0
P2336	NDWARA	1	12	0	0	0	0	0	0	6	0	0	0	50	0	29.44	0	0	0	29.15	50	0	50	0	50	0	50	0
P2339	NDWARA	1	11	0	0	0	0	0	0	6	0	0	0	50	0	29.29	0	0	0	29.22	50	0	50	0	50	0	50	0
P2340	NDWARA	1	8	0	0	0	0	0	0	6	0	0	0	50	0	29.31	0	0	0	29.19	50	0	50	0	50	0	50	0
P2341	NDWARA	1	11	0	0	0	0	0	0	6	0	0	0	50	0	29.84	0	0	0	29.72	50	0	50	0	50	0	50	0
P2343	NDWARA	1	9	0	0	0	0	0	0	6	0	0	0	50	0	29.04	0	0	0	28.85	50	0	50	0	50	0	50	0
P2345	NDWARA	1	9	0	0	0	0	0	0	6	0	0	0	33.28	1	29.18	0	0	0	29.23	50	0	50	0	50	0	50	0
P2407	ADUOYO	2	11	0	0	0	0	0	0	6	0	0	0	50	0	29.47	0	0	0	29.21	50	0	50	0	50	0	50	0
P2408	ADUOYO	2	10	0	0	0	0	0	0	6	0	0	0	50	0	30.11	0	0	0	30.16	50	0	50	0	50	0	50	0
P2413	ADUOYO	2	11	0	0	0	12	0	12	6	1	4	0	31.86	1	29.27	0	0	0	29.27	50	0	36.06	1	50	0	50	0
P2416	ADUOYO	2	10	0	0	0	0	0	0	6	0	0	0	50	0	29.44	0	0	0	29.17	50	0	50	0	50	0	50	0
P2419	ADUOYO	2	9	0	0	0	0	0	0	6	0	0	0	50	0	29.33	0	0	0	29.12	50	0	50	0	50	0	50	0
P2421	ADUOYO	2	10	0	0	0	0	0	12	6	1	2	0	50	0	28.92	0	0	1	28.74	50	0	50	0	50	0	50	0
P2423	ADUOYO	2	10	0	0	0	0	0	0	6	0	0	0	50	0	29.71	0	0	1	29.24	50	0	36.82	1	50	0	50	0
P2424	ADUOYO	2	9	0	0	0	12	0	0	6	1	2	0	50	0	30.05	0	0	0	29.9	50	0	50	0	50	0	50	0
P2507	LWAK MIXED	0	12	0	0	0	0	0	0	6	0	0	0	50	0	29.35	0	0	0	29.28	50	0	50	0	50	0	50	0
P2508	LWAK MIXED	0	11	0	0	0	0	0	0	6	0	0	0	50	0	29.2	0	0	0	29.1	50	0	50	0	50	0	50	0
P2510	LWAK MIXED	0	8	0	0	0	0	0	0	6	0	0	0	50	0	29.03	0	0	0	29.19	50	0	50	0	50	0	50	0
P2511	LWAK MIXED	0	11	0	0	0	0	0	0	6	0	0	0	50	0	29.27	0	0	0	29.08	50	0	50	0	50	0	50	0
P2513	LWAK MIXED	0	9	0	0	0	0	0	0	6	0	0	0	50	0	29.32	0	0	0	29.19	50	0	50	0	50	0	50	0
P2518	LWAK MIXED	0	10	0	12	0	0	0	0	6	1	2	6	50	0	30.15	0	0	0	29.79	50	0	38.33	1	50	0	50	0
P2519	LWAK MIXED	0	8	0	0	0	0	0	12	6	1	2	0	50	0	29.67	0	0	0	29.21	50	0	50	0	50	0	50	0
P2520	LWAK MIXED	0	8	0	0	0	0	0	0	6	0	0	0	50	0	30.02	0	0	0	30.12	50	0	50	0	50	0	50	0
P2521	LWAK MIXED	0	11	0	0	0	0	0	0	6	0	0	0	50	0	30.19	0	0	0	30.03	50	0	50	0	50	0	50	0
P2522	LWAK MIXED	0	10	0	0	0	0	0	0	6	0	0	0	50	0	29.24	0	0	0	29.19	50	0	50	0	50	0	50	0
P2524	LWAK MIXED	0	8	0	0	0	0	0	0	6	0	0	0	50	0	29.38	0	0	0	29.27	50	0	34.68	1	50	0	50	0
P2526	LWAK MIXED	0	11	0	0	0	0	0	0	6	0	0	0	50	0	29.22	0	0	0	28.86	50	0	50	0	50	0	50	0
P2527	LWAK MIXED	0	10	0	0	0	0	0	0	6	0	0	0	50	0	28.76	0	0	0	28.32	28.76	1	30.56	1	50	0	50	0
P2528	LWAK MIXED	0	10	0	0	0	0	0	0	6	0	0	0	50	0	29.14	0	0	0	29.12	50	0	50	0	50	0	50	0
P2529	LWAK MIXED	0	12	0	0	0	0	0	0	6	0	0	0	50	0	30.81	0	0	0	31.12	50	0	50	0	50	0	50	0
P2530	LWAK MIXED	0	10	0	24	0	0	0	0	6	1	4	12	50	0	29.93	0	0	0	29.59	50	0	41.52	1	50	0	50	0
P2532	LWAK MIXED	0	9	0	0	0	0	0	0	6	0	0	0	50	0	29.99	0	0	0	29.81	50	0	50	0	50	0	50	0
P2533	LWAK MIXED	0	11	0	0	0	0	0	0	6	0	0	0	50	0	29.35	0	0	0	29.36	50	0	50	0	50	0	50	0
P2535	LWAK MIXED	0	12	0	0	0	0	0	0	6	0	0	0	50	0	29.18	0	0	0	29.01	29.35	1	50	0	50	0	50	0
P2536	LWAK MIXED	0	10	0	0	0	0	0	0	6	0	0	0	50	0	29.43	0	0	0	29.44	50	0	50	0	50	0	50	0
P2538	LWAK MIXED	0	9	0	0	0	0	0	0	6	0	0	0	50	0	30.12	0	0	0	29.56	50	0	38.13	1	50	0	50	0
P2540	LWAK MIXED	0	11	0	0	0	0	0	0	6	0	0	0	50	0	29.83	0	0	0	29.71	50	0	50	0	50	0	50	0
P2601	MAUGO	0	9	0	0	0	0	0	0	6	0	0	0	34.61	1	29.61	0	0	0	28.44	50	0	27.27	1	50	0	50	0
P2604	MAUGO	0	9	0	0	0	0	0	0	6	0	0	0	50	0	30.97	0	0	0	30.51	50	0	50	0	50	0	50	0
P2605	MAUGO	0	9	0	0	0	0	0	0	6	0	0	0	50	0	29.44	0	0	0	29.3	50	0	50	0	50	0	50	0
P2606	MAUGO	0	9	0	0	0	24	0	0	6	1	4	0	50	0	29.58	0	0	0	29.7	50	0	50	0	50	0	50	0
P2608	MAUGO	0	9	0	0	0	0	0	0	6	0	0	0	50	0	33.97	0	0	0	34.07	50	0	40.82	1	50	0	50	0
P2612	MAUGO	0	11	0	0	0	0	0	0	6	0	0	0	50	0	30.11	0	0	0	29.48	50	0	50	0	50	0	50	0
P2614	MAUGO	0	11	0	0	0	0	0	0	6	0	0	0	50	0	29.36	0	0	0	29.18	50	0	50	0	50	0	50	0
P2617	MAUGO	0	8	0	0	0	0	0	0	6	0	0	0	50	0	29.16	0	0	0	29.16	50	0	50	0	50	0	50	0
P2618	MAUGO	0	10	0	0	0	0	0	0	6	0	0	0	50	0	29.76	0	0	0	29.48	50	0	50	0	50	0	50	0
P2619	MAUGO	0	9	0	0	0	0	0	0	6	0	0	0	50	0	29.41	0	0	0	29.15	50	0	50	0	50	0	50	0
P2620	MAUGO	0	8	0	0	0	0	0	0	6	0	0	0	50	0	29.5	0	0	0	29.9	50	0	50	0	50	0	50	0
P2623	MAUGO	0	12	0	0	0	0	0	12	6	1	2	0	32.91	1	30.37	0	0	0	30.46	50	0	50	0	50	0	50	0
P2701	SIGER	0	12	0	0	0	0	0	0	6	0	0	0	50	0	29.17	0	0	0	28.86	50	0	50	0	50	0	50	0
P2702	SIGER	0	12	0	0	0	0	0	0	6	0	0	0	50	0	29.21	0	0	0	28.87	50	0	50	0	50	0	50	0
P2703	SIGER	0	12	0	0	0	0	0	0	6	0	0	0	50	0	29.35	0	0	0	29.13	50	0	50	0	50	0	50	0
P2704	SIGER	0	12	0	0	0	0	0	0	6	0	0	0	50	0	30.09	0	0	0	29.69	50	0	50	0	50	0	50	0
P2705	SIGER	0	12	0	0	0	0	0	0	6	0	0	0	50	0	29.65	0	0	0	29.5	50	0	50	0	50	0	50	0
P2708	SIGER	0	12	0	0	0	0	0	0	6	0	0	0	50	0	29.74	0	0	0	29.48	50	0	50	0	50	0	50	0
P2710	SIGER	0	12	0	0	0	0	0	0	6	0	0	0	50	0	29.82	0	0	0	29.52	50	0	50	0	50	0	50	0
P2711	SIGER	0	11	0	0	0	0	0	0	6	0	0	0	50	0	29.28	0	0	0	29.14	50	0	50	0	50	0	50	0
P2714	SIGER	0	9	0	0	0	0	0	0	6	0	0	0	50	0	29.6	0	0	0	29.26	50	0	50	0	50	0	50	0
P2716	SIGER	0	10	0	0	0	0	0	0	6	0	0	0	50	0	29.35	0	0	0	29.25	50	0	50	0	50	0	50	0
P2717	SIGER	0	11	0	0	0	0	0	0	6	0	0	0	50	0	29.14	0	0	0	28.35	50	0	33.53	1	50	0	24.43	1
P2718	SIGER	0	10	0	0	0	0	0	0	6	0	0	0	50	0	29.34	0	0	0	29.09	50	0	50	0	50	0	50	0
P2722	SIGER	0	10	0	0	0	0	0	0	6	0	0	0	50	0	29.51	0	0	0	29.35	50	0	50	0	50	0	50	0
P2723	SIGER	0	12	0	0	0	0	0	0	6	0	0	0	50	0	29.02	0	1	0	28.78	50	0	30.48	1	50	0	50	0
P2724	SIGER	0	12	0	0	0	12	0	0	6	1	2	0	50	0	29.92	0	0	0	29.62	50	0	34.17	1	50	0	50	0
P2729	SIGER	0	12	0	0	0	0	0	0	6	0	0	0	50	0	29.14	0	0	0	29.04	50	0	50	0	50	0	50	0
P2801	UJUAN'GA	1	8	0	0	0	0	0	0	6	0	0	0	50	0	29.84	0	0	0	29.6	50	0	50	0	50	0	50	0
P2804	UJUAN'GA	1	9	0	0	0	0	0	0	6	0	0	0	50	0	29.84	0	0	0	29.54	50	0	50	0	50	0	50	0
P2806	UJUAN'GA	1	8	0	0	0	0	0	0	6	0	0	0	33.96	1	31.9	0	0	0	31.79	50	0	50	0	50	0	50	0
P2808	UJUAN'GA	1	10	0	0	0	0	0	0	6	0	0	0	50	0	31.2	0	0	0	30.77	50	0	50	0	50	0	50	0
P2809	UJUAN'GA	1	9	0	0	0	0	0	0	6	0	0	0	50	0	29.29	0	0	0	29.1	50	0	50	0	50	0	50	0
P2810	UJUAN'GA	1	11	0	0	0	0	0	0	6	0	0	0	50	0	29.53	0	0	0	29.38	50	0	50	0	50	0	50	0
P2811	UJUAN'GA	1	11	0	0	0	0	0	0	6	0	0	0	50	0	29.68	0	0	0	29.68	50	0	50	0	50	0	50	0
P2812	UJUAN'GA	1	10	0	0	0	0	0	0	6	0	0	0	50	0	30.02	0	0	1	29.72	50	0	35.93	1	50	0	50	0
P2813	UJUAN'GA	1	10	0	12	24	12	0	0	6	1	8	6	24.19	1	28.56	0	0	0	29.14	50	0	50	0	50	0	50	0
P2814	UJUAN'GA	1	10	0	12	12	24	0	0	6	1	8	6	37.63	1	28.36	0	0	0	28.34	50	0	50	0	50	0	50	0
P2815	UJUAN'GA	1	9	0	0	0	0	0	0	6	0	0	0	50	0	29.34	0	0	0	29.29	50	0	50	0	50	0	50	0
P2816	UJUAN'GA	1	10	0	0	0	0	0	0	6	0	0	0	35.91	1	29.27	0	0	0	29.11	50	0	50	0	50	0	50	0
P2817	UJUAN'GA	1	10	0	0	0	0	0	0	6	0	0	0	50	0	29.63	0	0	0	29.2	50	0	50	0	50	0	50	0
P2818	UJUAN'GA	1	11	0	0	0	0	0	0	6	0	0	0	50	0	29.43	0	0	0	29.16	50	0	50	0	50	0	50	0
P2819	UJUAN'GA	1	11	0	0	0	0	0	0	6	0	0	0	36.27	1	29.14	0	0	0	29.13	50	0	50	0	50	0	50	0
P2821	UJUAN'GA	1	10	0	0	0	0	0	0	6	0	0	0	50	0	29.37	0	0	0	29.22	50	0	50	0	50	0	50	0
P2823	UJUAN'GA	1	11	0	0	0	0	0	0	6	0	0	0	50	0	29.7	0	0	0	29.05	50	0	50	0	50	0	50	0
P2826	UJUAN'GA	1	8	0	0	0	0	0	0	6	0	0	0	50	0	29.18	0	0	0	29.3	50	0	50	0	50	0	50	0
P2828	UJUAN'GA	1	8	0	0	0	0	0	0	6	0	0	0	50	0	28.83	0	0	0	28.56	50	0	50	0	50	0	50	0
P2830	UJUAN'GA	1	10	0	0	0	0	0	0	6	0	0	0	50	0	29.74	0	0	0	29.49	50	0	50	0	50	0	50	0
P2831	UJUAN'GA	1	8	0	0	0	0	0	0	6	0	0	0	50	0	30.03	0	0	0	29.43	50	0	50	0	50	0	50	0
P2834	UJUAN'GA	1	9	0	0	0	0	0	0	6	0	0	0	50	0	29.8	0	0	0	30.01	50	0	50	0	50	0	50	0
P2835	UJUAN'GA	1	8	0	0	48	0	0	12	6	1	10	0	34.6	1	29.16	0	0	0	29.1	50	0	50	0	50	0	50	0
P2836	UJUAN'GA	1	10	0	0	0	0	0	0	6	0	0	0	50	0	30.13	0	0	0	29.93	50	0	50	0	50	0	50	0
P2837	UJUAN'GA	1	10	0	0	0	0	0	0	6	0	0	0	35.78	1	29.2	0	0	0	29	50	0	50	0	50	0	50	0
P2841	UJUAN'GA	1	10	0	0	0	0	0	0	6	0	0	0	50	0	29.25	0	0	0	29.09	50	0	50	0	50	0	50	0
P2842	UJUAN'GA	1	11	0	0	0	0	0	0	6	0	0	0	50	0	29.38	0	0	0	29.46	50	0	50	0	50	0	50	0
P2844	UJUAN'GA	1	10	0	0	192	108	0	0	6	1	50	0	24.24	1	28.53	0	0	0	29.07	50	0	50	0	50	0	50	0
P2845	UJUAN'GA	1	12	0	0	60	0	48	0	6	1	18	0	35.77	1	29.24	0	0	0	28.97	50	0	40.89	1	50	0	50	0
P2846	UJUAN'GA	1	11	0	0	0	0	0	0	6	0	0	0	50	0	29.48	0	0	0	29.22	50	0	50	0	50	0	50	0
P2847	UJUAN'GA	1	10	0	0	0	0	0	0	6	0	0	0	50	0	29.32	0	0	0	29.36	50	0	50	0	50	0	50	0
P2848	UJUAN'GA	1	12	0	0	0	0	0	0	6	0	0	0	50	0	30.2	0	0	0	30.32	50	0	50	0	50	0	50	0
P0102	LELA	0	8	0	0	0	0	0	0	6	0	0	0	50	0	29.52	1	0	0	29.35	30.66	1	31.39	1	50	0	50	0
P0106	LELA	0	8	0	0	0	0	0	0	6	0	0	0	50	0	29.32	0	0	0	29.32	28.71	1	34.74	1	50	0	50	0
P0109	LELA	0	8	0	0	0	0	0	0	6	0	0	0	50	0	29.51	0	0	1	29.75	50	0	50	0	50	0	50	0
P0114	LELA	0	10	0	0	0	0	0	0	6	0	0	0	50	0	30.8	0	0	1	30.45	50	0	50	0	50	0	50	0
P0118	LELA	0	10	0	0	0	0	0	0	6	0	0	0	50	0	30.14	1	0	0	30.01	30.13	1	50	0	50	0	50	0
P0121	LELA	0	10	0	0	0	0	0	0	6	0	0	0	50	0	29.76	1	0	0	29.57	50	0	33.64	1	50	0	50	0
P0123	LELA	0	10	0	0	0	0	0	0	6	0	0	0	50	0	29.68	0	1	1	29.23	50	0	30.39	1	50	0	50	0
P0129	LELA	0	10	0	0	0	0	0	0	6	0	0	0	50	0	29.78	0	0	0	29.51	50	0	50	0	50	0	50	0
P0135	LELA	0	12	0	0	0	0	0	0	6	0	0	0	50	0	29.7	0	0	1	29.52	50	0	36.21	1	50	0	50	0
P0140	LELA	0	12	0	0	0	0	0	0	6	0	0	0	50	0	30.07	0	1	0	29.7	50	0	31.15	1	50	0	50	0
P0144	LELA	0	8	0	0	0	0	0	0	6	0	0	0	50	0	30.14	0	0	1	30.03	50	0	50	0	50	0	50	0
P0150	LELA	0	8	0	0	0	0	0	0	6	0	0	0	50	0	29.51	1	1	1	28.43	27.68	1	27.21	1	50	0	50	0
P0204	OMBOYE	0	10	0	0	0	0	0	0	6	0	0	0	50	0	29.63	0	0	0	29.71	50	0	50	0	50	0	50	0
P0207	OMBOYE	0	8	0	0	0	0	0	0	6	0	0	0	50	0	29.79	0	0	0	29.74	50	0	50	0	50	0	50	0
P0232	OMBOYE	0	10	0	0	0	0	0	0	6	0	0	0	50	0	29.51	0	0	0	29.29	50	0	50	0	50	0	50	0
P0319	NYAGOKO	0	12	0	0	0	0	0	0	6	0	0	0	50	0	29.8	0	0	0	29.74	50	0	50	0	50	0	50	0
P0320	NYAGOKO	0	11	0	0	0	0	0	0	6	0	0	0	50	0	29.34	0	0	0	28.97	50	0	50	0	50	0	50	0
P0324	NYAGOKO	0	10	0	0	0	0	0	0	6	0	0	0	50	0	29.34	0	0	0	29.32	50	0	50	0	50	0	50	0
P1302	NGUKA	1	12	0	0	0	0	0	0	6	0	0	0	50	0	29.45	0	0	0	29.54	50	0	50	0	50	0	50	0
P1305	NGUKA	1	12	0	0	0	0	0	0	6	0	0	0	50	0	29.56	0	1	0	29.25	50	0	30.14	1	50	0	50	0
P1307	NGUKA	1	9	0	0	0	0	0	0	6	0	0	0	35.81	1	31.06	0	0	0	30.8	36.88	1	50	0	50	0	50	0
P1309	NGUKA	1	10	0	0	0	0	0	0	6	0	0	0	50	0	29.76	0	0	0	29.84	50	0	50	0	50	0	50	0
P1318	NGUKA	1	9	0	0	0	0	0	0	6	0	0	0	50	0	29.63	0	0	0	29.55	50	0	50	0	50	0	50	0
P1319	NGUKA	1	10	0	0	0	0	0	0	6	0	0	0	32.2	1	31.01	0	0	0	30.24	50	0	50	0	50	0	50	0
P1347	NGUKA	1	9	0	0	0	0	0	0	6	0	0	0	50	0	30.08	0	0	0	29.85	50	0	50	0	50	0	50	0
P1426	ALARA	0	8	0	0	0	0	0	0	6	0	0	0	50	0	29.35	0	0	0	29.34	50	0	50	0	50	0	50	0
P1430	ALARA	0	12	0	0	0	0	0	0	6	0	0	0	50	0	29.77	0	0	0	29.4	50	0	50	0	50	0	50	0
P1501	KAWAMANGARIA	0	10	0	0	0	0	0	0	6	0	0	0	50	0	29.65	0	0	0	29.08	50	0	50	0	50	0	50	0
P1502	KAWAMANGARIA	0	8	0	0	0	0	0	0	6	0	0	0	50	0	29.09	0	0	0	29.04	50	0	50	0	50	0	50	0
P1506	KAWAMANGARIA	0	8	0	0	0	0	0	0	6	0	0	0	50	0	29.62	0	0	0	29.72	50	0	50	0	50	0	50	0
P1513	KAWAMANGARIA	0	8	0	0	0	0	0	0	6	0	0	0	50	0	29.51	0	0	0	29.42	50	0	50	0	50	0	50	0
P1520	KAWAMANGARIA	0	8	0	0	0	0	0	0	6	0	0	0	50	0	29.61	0	0	0	29.27	50	0	50	0	50	0	50	0
P1526	KAWAMANGARIA	0	10	0	0	0	0	0	0	6	0	0	0	50	0	30.75	0	0	0	30.6	50	0	50	0	50	0	50	0
P1534	KAWAMANGARIA	0	10	0	0	0	0	0	0	6	0	0	0	50	0	29.44	0	0	0	28.8	50	0	50	0	50	0	50	0
P1535	KAWAMANGARIA	0	12	0	0	0	0	0	0	6	0	0	0	50	0	31.59	0	0	0	31.2	50	0	50	0	50	0	50	0
P1536	KAWAMANGARIA	0	10	0	0	0	0	0	0	6	0	0	0	50	0	29.24	0	0	0	28.98	50	0	50	0	50	0	50	0
P1538	KAWAMANGARIA	0	12	0	0	0	0	0	0	6	0	0	0	50	0	29.76	0	0	0	29.54	50	0	50	0	50	0	50	0
P1540	KAWAMANGARIA	0	11	0	12	0	0	0	0	6	1	2	6	50	0	29.25	0	0	0	29.43	50	0	50	0	50	0	50	0
P1546	KAWAMANGARIA	0	11	0	0	0	0	0	0	6	0	0	0	50	0	29.37	0	0	0	29.34	50	0	50	0	50	0	50	0
P1549	KAWAMANGARIA	0	10	0	0	0	0	0	0	6	0	0	0	50	0	29.25	0	0	0	28.82	27.69	1	50	0	50	0	50	0
P1553	KAWAMANGARIA	0	8	0	0	0	0	0	0	6	0	0	0	50	0	29.24	0	0	0	29.02	50	0	50	0	50	0	50	0
P1605	TIGA	0	12	0	0	0	0	0	0	6	0	0	0	50	0	29.43	0	0	0	29.44	50	0	50	0	50	0	50	0
P1607	TIGA	0	10	0	0	0	0	0	0	6	0	0	0	50	0	29.28	0	0	0	28.98	50	0	50	0	50	0	50	0
P1610	TIGA	0	8	0	0	0	0	0	0	6	0	0	0	50	0	29.47	0	0	0	29.18	50	0	50	0	50	0	50	0
P1612	TIGA	0	12	0	0	0	0	0	0	6	0	0	0	50	0	29.23	0	0	0	29.23	50	0	50	0	50	0	50	0
P1614	TIGA	0	10	0	0	0	0	0	0	6	0	0	0	50	0	29.47	0	0	0	29.22	50	0	50	0	50	0	50	0
P1621	TIGA	0	12	0	0	0	0	0	0	6	0	0	0	50	0	29.22	0	0	0	29.22	50	0	50	0	50	0	50	0
P1622	TIGA	0	12	0	0	0	0	0	0	6	0	0	0	50	0	29	0	0	0	28.94	50	0	50	0	50	0	50	0
P1623	TIGA	0	10	0	0	0	0	0	0	6	0	0	0	50	0	29.5	0	0	0	29.33	50	0	50	0	50	0	50	0
P1624	TIGA	0	12	0	0	0	0	0	0	6	0	0	0	50	0	29.05	0	0	0	29.05	50	0	50	0	50	0	50	0
P1628	TIGA	0	10	0	0	0	0	0	0	6	0	0	0	50	0	29.51	0	0	0	29.29	50	0	50	0	50	0	50	0
P1701	KAMALUMBE	0	10	0	0	0	0	0	0	6	0	0	0	50	0	29.5	0	0	0	29.24	50	0	50	0	50	0	50	0
P1702	KAMALUMBE	0	10	0	0	0	0	0	0	6	0	0	0	50	0	29.3	0	0	0	29.04	50	0	50	0	50	0	50	0
P1703	KAMALUMBE	0	9	0	0	0	0	0	0	6	0	0	0	50	0	29.31	0	0	0	29.18	50	0	50	0	50	0	50	0
P1706	KAMALUMBE	0	10	0	0	0	0	0	0	6	0	0	0	50	0	29.43	0	0	0	29.07	50	0	33.04	1	50	0	50	0
P1707	KAMALUMBE	0	9	0	0	0	0	0	0	6	0	0	0	50	0	30.12	0	0	0	30.07	50	0	50	0	50	0	50	0
P1708	KAMALUMBE	0	10	0	0	0	0	0	0	6	0	0	0	50	0	29.56	0	0	0	29.26	50	0	50	0	50	0	50	0
P1709	KAMALUMBE	0	12	0	0	0	0	0	0	6	0	0	0	50	0	29.61	0	0	0	29.16	50	0	50	0	50	0	50	0
P1713	KAMALUMBE	0	11	0	0	0	0	0	0	6	0	0	0	24.99	1	28.79	0	0	0	29.19	29.63	1	36.69	1	50	0	50	0
P1714	KAMALUMBE	0	9	0	0	0	0	0	0	6	0	0	0	50	0	28.86	0	0	0	29.34	50	0	50	0	50	0	50	0
P1715	KAMALUMBE	0	12	0	0	0	0	0	0	6	0	0	0	50	0	29.33	0	0	0	29.14	50	0	50	0	50	0	50	0
P1803	OKIRO	1	12	0	0	0	0	0	0	6	0	0	0	50	0	29.64	0	0	0	29.31	50	0	50	0	50	0	50	0
P1824	OKIRO	1	12	0	0	0	0	0	0	6	0	0	0	50	0	29.4	0	0	0	29.2	50	0	50	0	50	0	50	0
P1828	OKIRO	1	11	0	0	0	0	0	0	6	0	0	0	50	0	29.71	0	0	0	29.49	50	0	50	0	50	0	50	0
P1829	OKIRO	1	8	0	0	0	0	0	0	6	0	0	0	50	0	29.16	0	0	0	29.39	50	0	50	0	50	0	50	0
P1906	ONG'IELO	2	10	0	0	0	0	0	0	6	0	0	0	50	0	29.33	0	0	0	29.4	50	0	50	0	50	0	50	0
P1918	ONG'IELO	2	11	0	0	0	0	0	0	6	0	0	0	50	0	29.02	0	0	0	29.14	50	0	50	0	50	0	50	0
P1933	ONG'IELO	2	12	0	0	0	0	0	0	6	0	0	0	50	0	29.52	0	0	0	29.25	50	0	50	0	50	0	50	0
P2002	KANYICHUDO	2	8	0	0	0	0	0	0	6	0	0	0	50	0	29.19	0	0	0	29.08	50	0	50	0	50	0	50	0
P2008	KANYICHUDO	2	12	0	0	0	0	0	0	6	0	0	0	50	0	30.23	0	0	0	30.05	50	0	50	0	50	0	50	0
P2009	KANYICHUDO	2	11	0	0	0	0	0	0	6	0	0	0	50	0	29.13	0	1	0	29.02	50	0	30.21	1	50	0	50	0
P2040	KANYICHUDO	2	12	0	0	0	0	0	0	6	0	0	0	50	0	29.32	0	0	0	29.08	50	0	50	0	50	0	50	0
P2105	BOI	1	12	0	0	0	0	0	0	6	0	0	0	50	0	28.67	0	0	0	28.93	50	0	50	0	50	0	50	0
P2109	BOI	1	8	0	0	0	0	0	0	6	0	0	0	50	0	28.62	0	0	0	28.69	50	0	50	0	50	0	50	0
P2110	BOI	1	9	0	0	0	0	0	0	6	0	0	0	29.91	1	28.98	0	0	0	28.5	50	0	50	0	50	0	50	0
P2111	BOI	1	8	0	0	0	0	0	0	6	0	0	0	50	0	28.65	0	0	0	28.41	50	0	50	0	50	0	50	0
P2117	BOI	1	12	0	0	0	12	0	0	6	1	2	0	50	0	29.44	0	0	1	29.36	50	0	50	0	50	0	50	0
P2217	RALIEW	2	10	0	0	0	0	0	0	6	0	0	0	50	0	29.16	0	0	0	29.11	50	0	50	0	50	0	50	0
P2249	RALIEW	2	12	0	0	0	0	0	0	6	0	0	0	50	0	29.6	0	0	1	29.64	50	0	50	0	50	0	50	0
P2253	RALIEW	2	11	0	0	0	0	0	0	6	0	0	0	50	0	29.52	0	0	0	29.62	50	0	50	0	50	0	50	0
P2332	NDWARA	1	11	0	0	0	0	0	0	6	0	0	0	50	0	30.36	0	0	0	30.31	50	0	50	0	50	0	38.68	1
P2337	NDWARA	1	11	0	0	0	0	0	0	6	0	0	0	50	0	29.76	0	0	0	29.83	50	0	50	0	50	0	50	0
P2418	ADUOYO	2	9	0	0	0	0	0	0	6	0	0	0	50	0	29.24	0	0	0	29.16	50	0	50	0	50	0	50	0
P2504	LWAK MIXED	0	10	0	0	0	0	0	0	6	0	0	0	50	0	29.32	0	0	0	29.17	50	0	50	0	50	0	50	0
P2512	LWAK MIXED	0	10	0	0	0	0	0	0	6	0	0	0	50	0	29.44	0	0	0	29.49	50	0	50	0	50	0	50	0
P2515	LWAK MIXED	0	9	0	0	0	0	0	0	6	0	0	0	50	0	29.7	0	0	0	29.54	50	0	50	0	50	0	50	0
P2517	LWAK MIXED	0	10	0	0	0	0	0	0	6	0	0	0	50	0	28.9	0	0	0	28.81	50	0	50	0	50	0	50	0
P2531	LWAK MIXED	0	10	0	0	0	0	0	0	6	0	0	0	50	0	29.36	0	0	0	29.23	50	0	50	0	50	0	50	0
P2537	LWAK MIXED	0	11	0	0	0	0	0	0	6	0	0	0	50	0	30.1	0	1	0	29.93	50	0	31.66	1	50	0	50	0
P2602	MAUGO	0	8	0	0	0	0	0	0	6	0	0	0	50	0	30.1	0	0	0	29.88	50	0	50	0	50	0	50	0
P2603	MAUGO	0	10	0	0	0	0	0	0	6	0	0	0	50	0	31.67	0	1	0	31.33	50	0	32.35	1	50	0	50	0
P2609	MAUGO	0	9	0	0	0	0	0	0	6	0	0	0	50	0	29.99	0	0	0	30.06	50	0	50	0	50	0	50	0
P2611	MAUGO	0	8	0	0	0	0	0	0	6	0	0	0	50	0	30.45	0	0	0	30.14	50	0	50	0	50	0	50	0
P2613	MAUGO	0	11	0	0	0	0	0	0	6	0	0	0	50	0	29.82	0	1	0	29.93	50	0	50	0	50	0	50	0
P2615	MAUGO	0	11	0	0	0	0	0	0	6	0	0	0	50	0	30.93	0	0	0	30.85	50	0	50	0	50	0	50	0
P2616	MAUGO	0	8	0	0	0	0	0	0	6	0	0	0	50	0	30.11	0	0	0	29.91	50	0	50	0	50	0	50	0
P2621	MAUGO	0	9	0	0	0	0	0	0	6	0	0	0	50	0	29.31	0	0	0	29.33	50	0	50	0	50	0	50	0
P2622	MAUGO	0	8	0	0	0	0	0	0	6	0	0	0	50	0	30.13	0	0	0	29.82	50	0	50	0	50	0	50	0
P2706	SIGER	0	12	0	0	0	0	0	0	6	0	0	0	50	0	29.37	0	0	0	29.26	50	0	50	0	50	0	50	0
P2707	SIGER	0	12	0	0	0	0	0	0	6	0	0	0	50	0	29.25	0	0	0	29.53	50	0	50	0	50	0	50	0
P2712	SIGER	0	12	0	0	0	0	0	0	6	0	0	0	50	0	29.42	0	0	1	29.3	50	0	50	0	50	0	50	0
P2715	SIGER	0	11	0	0	0	0	0	0	6	0	0	0	50	0	29.27	0	0	0	29	50	0	29.93	1	50	0	50	0
P2719	SIGER	0	10	0	0	0	0	0	0	6	0	0	0	50	0	30.33	0	0	0	30.26	50	0	36.21	1	50	0	50	0
P2805	UJUAN'GA	1	9	0	0	0	0	0	0	6	0	0	0	50	0	29.09	0	0	0	28.85	50	0	50	0	50	0	50	0
P2807	UJUAN'GA	1	9	0	0	0	0	0	0	6	0	0	0	50	0	29.49	0	0	1	29.37	50	0	50	0	50	0	50	0
P2829	UJUAN'GA	1	8	0	0	0	0	0	0	6	0	0	0	50	0	29.71	0	0	0	29.45	50	0	50	0	50	0	50	0
P2838	UJUAN'GA	1	10	0	0	0	0	0	0	6	0	0	0	50	0	29.18	0	0	0	29.32	50	0	50	0	50	0	50	0
P2839	UJUAN'GA	1	10	0	0	0	0	0	0	6	0	0	0	50	0	29.26	0	0	0	29.15	50	0	50	0	50	0	50	0
P0744	KAMINOGEDO	1	12	0	0	0	0	12	0	6	1	2	0	50	0	29.6	0	0	0	29.67	50	0	50	0	50	0	50	0
P1525	KAWAMANGARIA	0	12	48	0	0	0	0	0	6	1	8	24	36.07	1	29.2	0	0	0	29.2	50	0	50	0	50	0	50	0
P2018	KANYICHUDO	2	11	0	0	0	0	12	12	6	1	4	0	36.09	1	29.76	0	0	0	29.42	50	0	33.46	1	50	0	50	0
P0329	NYAGOKO	0	11	0	0	0	0	0	0	6	0	0	0	50	0	30.19	0	0	0	29.43	50	0	50	0	50	0	50	0
P0242	OMBOYE	0	8	0	0	0	0	0	0	6	0	0	0	50	0	31.27	0	0	0	33.19	50	0	50	0	50	0	50	0
P2902	RARIW	0	8	0	0	0	0	0	12	6	1	2	0	28.38	1	28.31	0	0	0	28.4	50	0	50	0	50	0	50	0
P2915	RARIW	0	9	0	0	0	0	36	0	6	1	6	0	50	0	29.17	0	1	0	29	50	0	29.68	1	50	0	50	0
P2919	RARIW	0	8	0	48	120	216	24	72	6	1	80	24	22.18	1	28.25	0	0	0	29.15	50	0	50	0	50	0	50	0
P2921	RARIW	0	9	0	24	12	0	0	0	6	1	6	12	33.29	1	28.85	0	0	0	29.04	50	0	50	0	50	0	50	0
P2923	RARIW	0	8	0	0	0	12	0	0	6	1	2	0	50	0	28.68	0	0	0	29.02	50	0	33.89	1	50	0	50	0
P2925	RARIW	0	8	0	0	0	0	12	12	6	1	4	0	50	0	29.29	0	0	0	29.5	50	0	50	0	50	0	50	0
P3401	DAGAMOYO	1	8	24	12	0	0	0	0	6	1	6	18	23.36	1	28.07	0	0	0	28.84	50	0	50	0	50	0	38.51	1
P3404	DAGAMOYO	1	8	36	0	96	0	24	36	6	1	32	18	26.01	1	28.21	0	0	0	28.46	50	0	50	0	50	0	50	0
P3406	DAGAMOYO	1	9	0	0	24	12	0	0	6	1	6	0	50	0	29.59	0	0	0	29.6	50	0	50	0	50	0	50	0
P3501	ASINO	2	12	0	0	48	12	0	48	6	1	18	0	28.23	1	28.63	0	0	0	29.1	50	0	50	0	50	0	50	0
P3503	ASINO	2	11	12	36	0	60	24	0	6	1	22	24	35.36	1	27.91	0	0	0	28.82	50	0	50	0	50	0	50	0
P3509	ASINO	2	9	0	12	0	24	0	24	6	1	10	6	31.49	1	28.49	1	0	0	28.83	50	0	31.18	1	50	0	50	0
P3512	ASINO	2	12	0	24	0	12	132	0	6	1	28	12	20.5	1	27.46	0	0	1	28.84	50	0	50	0	50	0	50	0
P3513	ASINO	2	12	0	0	0	0	72	48	6	1	20	0	23.4	1	28.09	0	0	1	28.7	50	0	50	0	50	0	50	0
P3514	ASINO	2	12	12	0	24	12	24	24	6	1	16	6	22.75	1	28.38	0	0	0	29.46	50	0	37.2	1	50	0	50	0
P3515	ASINO	2	10	0	24	0	0	0	0	6	1	4	12	22.44	1	27.89	0	0	0	28.92	50	0	50	0	50	0	50	0
P3517	ASINO	2	12	120	612	0	60	0	384	6	1	196	366	17.66	1	27.35	0	0	0	28.61	50	0	50	0	50	0	50	0
P3518	ASINO	2	11	48	48	0	12	24	12	6	1	24	48	19.62	1	27.39	0	0	0	28.39	50	0	50	0	50	0	50	0
P3522	ASINO	2	12	0	12	0	0	0	0	6	1	2	6	19.47	1	27.42	0	0	0	28.65	50	0	50	0	50	0	50	0
P3523	ASINO	2	12	0	0	12	0	0	0	6	1	2	0	28.22	1	28.35	0	1	0	28.41	50	0	28.15	1	50	0	50	0
P3525	ASINO	2	10	0	12	0	0	0	0	6	1	2	6	50	0	29.93	0	0	0	30.05	50	0	50	0	50	0	50	0
P3526	ASINO	2	12	0	36	0	96	180	132	6	1	74	18	19.58	1	27.47	0	0	0	28.69	50	0	50	0	50	0	50	0
P3530	ASINO	2	11	0	12	0	0	24	36	6	1	12	6	20.97	1	27.57	0	0	0	29.03	50	0	50	0	50	0	50	0
P3533	ASINO	2	8	0	0	0	12	12	0	6	1	4	0	24.71	1	28.02	1	0	0	28.39	25.65	1	27.52	1	50	0	50	0
P3534	ASINO	2	12	0	0	0	0	36	0	6	1	6	0	20.16	1	27.58	0	0	0	28.42	50	0	27.97	1	50	0	50	0
P3535	ASINO	2	12	204	276	288	288	48	24	6	1	188	240	19.19	1	27.31	0	0	0	28.61	50	0	50	0	50	0	50	0
P3538	ASINO	2	12	0	0	300	120	12	48	6	1	80	0	50	0	28.41	0	0	0	28.48	50	0	26.82	1	50	0	50	0
P3701	AKOM	1	12	12	24	0	0	0	0	6	1	6	18	20.02	1	27.4	0	0	0	28.77	50	0	50	0	50	0	50	0
P3702	AKOM	1	8	0	48	12	0	0	0	6	1	10	24	23.59	1	28.04	0	0	0	28.62	50	0	50	0	50	0	50	0
P3708	AKOM	1	10	0	0	96	24	0	0	6	1	20	0	20.39	1	28.14	0	0	1	29.46	50	0	50	0	50	0	50	0
P3714	AKOM	1	11	24	0	0	36	0	24	6	1	14	12	19.9	1	27.3	0	0	0	28.69	50	0	50	0	50	0	50	0
P3718	AKOM	1	10	180	288	180	168	360	144	6	1	220	234	31.34	1	28.4	0	0	0	29.03	50	0	50	0	50	0	50	0
P3722	AKOM	1	12	24	48	0	0	0	0	6	1	12	36	21.23	1	27.46	0	0	0	28.71	50	0	50	0	50	0	50	0
P3727	AKOM	1	12	0	12	12	0	0	0	6	1	4	6	21.39	1	27.64	0	0	0	28.99	50	0	50	0	50	0	37.53	1
P3728	AKOM	1	12	12	0	0	0	96	48	6	1	26	6	19.4	1	26.97	0	0	0	28.32	50	0	50	0	50	0	50	0
P3729	AKOM	1	11	24	12	0	0	0	0	6	1	6	18	19.05	1	27.09	0	0	0	28.44	50	0	50	0	50	0	50	0
P4112	GUNDARUT	0	9	0	0	12	12	0	0	6	1	4	0	18.15	1	27.75	0	0	1	29.28	50	0	50	0	50	0	50	0
P4212	LUORO	0	8	12	0	12	0	0	0	6	1	4	6	22.84	1	27.29	0	0	0	28.3	50	0	50	0	50	0	50	0
P4226	LUORO	0	9	0	24	12	0	0	0	6	1	6	12	22.36	1	27.58	0	0	1	28.53	50	0	50	0	50	0	50	0
P4235	LUORO	0	11	12	12	0	0	0	0	6	1	4	12	19.05	1	27.26	0	0	0	28.67	50	0	50	0	50	0	50	0
P4251	LUORO	0	10	24	36	0	12	1584	1296	6	1	492	30	21.97	1	27.57	0	0	0	28.56	50	0	50	0	50	0	50	0
P2924	RARIW	0	10	0	0	36	12	0	0	6	1	8	0	50	0	28.32	0	0	0	28.76	50	0	50	0	50	0	50	0
P3015	POWO	0	11	24	12	0	0	12	0	6	1	8	18	50	0	28.18	0	0	0	28.84	50	0	50	0	50	0	50	0
P3241	KANDARIA	0	12	48	24	0	0	0	0	6	1	12	36	50	0	28.42	0	0	1	28.83	50	0	50	0	50	0	50	0
P3323	RARIEDA	2	10	12	0	0	0	0	0	6	1	2	6	50	0	28.59	0	0	0	28.6	50	0	50	0	50	0	50	0
P3620	MAYIEKA	2	8	24	0	12	0	0	0	6	1	6	12	34.35	1	28.25	0	0	0	28.43	50	0	50	0	50	0	50	0
P3724	AKOM	1	12	96	28	0	0	12	0	6	1	22.6667	62	50	0	28.46	0	0	0	28.71	50	0	50	0	50	0	50	0
P3802	RAKOMBE	1	10	12	0	48	0	0	0	6	1	10	6	50	0	28.43	0	0	1	28.81	30.08	1	29.21	1	50	0	50	0
P4323	MAJANGO	0	10	0	12	0	0	48	0	6	1	10	6	50	0	28.59	0	0	0	29.09	27.47	1	50	0	50	0	50	0
P4607	GANGU	0	11	0	0	12	0	0	0	6	1	2	0	50	0	28.16	0	0	0	28.61	50	0	50	0	50	0	50	0
P4816	WANG'AROT	0	12	132	168	24	110	84	108	6	1	104.333	150	50	0	28.6	0	0	0	29.13	50	0	50	0	50	0	50	0
P4832	WANG'AROT	0	8	0	0	12	12	0	0	6	1	4	0	35.65	1	28.79	0	0	0	29.34	50	0	50	0	50	0	50	0
P4842	WANG'AROT	0	12	0	0	12	12	0	0	6	1	4	0	21.02	1	28.07	0	0	1	29.11	50	0	50	0	50	0	50	0
P4853	WANG'AROT	0	12	120	96	48	60	108	132	6	1	94	108	50	0	28.03	0	1	0	28.12	50	0	28.2	1	50	0	50	0
P2901	RARIW	0	10	0	0	0	0	0	0	6	0	0	0	50	0	28.33	0	0	0	28.71	50	0	50	0	50	0	50	0
P2904	RARIW	0	9	0	0	0	0	0	0	6	0	0	0	35.4	1	28.23	0	0	1	28.65	50	0	50	0	50	0	50	0
P2906	RARIW	0	9	0	0	0	0	0	0	6	0	0	0	50	0	28.32	0	0	0	28.82	50	0	50	0	50	0	50	0
P2909	RARIW	0	9	0	0	0	0	0	0	6	0	0	0	50	0	28.04	0	0	0	28.58	50	0	50	0	50	0	50	0
P2911	RARIW	0	8	0	0	0	0	0	0	6	0	0	0	50	0	28.77	0	0	0	29.32	50	0	50	0	50	0	50	0
P2912	RARIW	0	10	0	0	0	0	0	0	6	0	0	0	50	0	28.47	0	0	0	28.72	50	0	50	0	50	0	50	0
P2916	RARIW	0	10	0	0	0	0	0	0	6	0	0	0	50	0	28.36	0	1	0	28.58	50	0	31.61	1	50	0	50	0
P3402	DAGAMOYO	1	8	0	0	0	0	0	0	6	0	0	0	50	0	28.31	0	0	0	28.79	50	0	50	0	50	0	50	0
P3403	DAGAMOYO	1	8	0	0	0	0	0	0	6	0	0	0	50	0	27.89	0	0	0	28.37	50	0	38.33	1	50	0	50	0
P3405	DAGAMOYO	1	8	0	0	0	0	0	0	6	0	0	0	50	0	28.36	0	0	0	28.53	50	0	50	0	50	0	50	0
P3407	DAGAMOYO	1	8	0	0	0	0	0	0	6	0	0	0	50	0	28.19	0	0	1	28.62	50	0	50	0	50	0	50	0
P3408	DAGAMOYO	1	9	0	0	0	0	0	0	6	0	0	0	50	0	28.5	0	0	0	28.76	50	0	50	0	50	0	50	0
P3409	DAGAMOYO	1	12	0	0	0	0	0	0	6	0	0	0	34.36	1	28.07	0	0	0	28.29	50	0	50	0	50	0	50	0
P3410	DAGAMOYO	1	8	0	0	0	0	0	0	6	0	0	0	50	0	28.13	0	0	0	28.46	50	0	50	0	50	0	50	0
P3413	DAGAMOYO	1	8	0	0	0	0	0	0	6	0	0	0	50	0	28.29	0	0	0	28.9	50	0	50	0	50	0	50	0
P3414	DAGAMOYO	1	8	0	0	0	0	0	0	6	0	0	0	22.37	1	28.03	0	0	0	28.83	50	0	50	0	50	0	50	0
P3415	DAGAMOYO	1	8	0	0	0	0	0	0	6	0	0	0	37.09	1	28.34	0	0	0	28.93	50	0	50	0	50	0	50	0
P3417	DAGAMOYO	1	10	0	0	0	0	0	0	6	0	0	0	50	0	29.7	0	0	0	30.12	50	0	50	0	50	0	50	0
P3418	DAGAMOYO	1	11	0	0	0	0	0	0	6	0	0	0	23.23	1	27.91	0	0	0	28.89	50	0	50	0	50	0	50	0
P3419	DAGAMOYO	1	11	0	0	0	0	0	0	6	0	0	0	50	0	28.55	0	0	0	29.05	50	0	50	0	50	0	50	0
P3421	DAGAMOYO	1	10	0	0	0	0	0	0	6	0	0	0	30.98	1	28.37	0	0	0	28.74	50	0	50	0	50	0	50	0
P3422	DAGAMOYO	1	10	0	0	0	0	0	0	6	0	0	0	21.59	1	28.06	0	0	0	28.94	50	0	50	0	50	0	50	0
P3423	DAGAMOYO	1	11	0	0	0	0	0	0	6	0	0	0	50	0	28.45	0	0	0	28.73	50	0	50	0	50	0	50	0
P3425	DAGAMOYO	1	9	0	0	0	0	0	0	6	0	0	0	50	0	28.42	0	0	0	28.89	50	0	50	0	50	0	50	0
P3426	DAGAMOYO	1	11	0	0	0	0	0	0	6	0	0	0	24.08	1	27.87	0	0	0	28.75	50	0	50	0	50	0	50	0
P3427	DAGAMOYO	1	12	0	0	0	0	0	0	6	0	0	0	50	0	28.67	0	0	0	29.11	50	0	50	0	50	0	50	0
P3428	DAGAMOYO	1	11	0	0	0	0	0	0	6	0	0	0	24.46	1	28.35	0	0	0	28.92	50	0	50	0	50	0	50	0
P3429	DAGAMOYO	1	9	0	0	0	0	0	0	6	0	0	0	50	0	28.99	0	0	0	29.03	50	0	50	0	50	0	50	0
P3430	DAGAMOYO	1	11	0	0	0	0	0	0	6	0	0	0	50	0	28.54	0	0	0	28.66	50	0	50	0	50	0	50	0
P3431	DAGAMOYO	1	8	0	0	0	0	0	0	6	0	0	0	34	1	28.93	0	0	0	29.36	50	0	50	0	50	0	50	0
P3502	ASINO	2	12	0	0	0	0	0	0	6	0	0	0	22.74	1	29.27	0	0	0	30.16	50	0	50	0	50	0	50	0
P3504	ASINO	2	9	0	0	0	0	0	0	6	0	0	0	50	0	28.92	0	0	0	29.74	50	0	50	0	50	0	50	0
P3505	ASINO	2	-1	0	0	0	0	0	0	6	0	0	0	22.54	1	28.02	0	0	0	28.5	50	0	50	0	50	0	50	0
P3506	ASINO	2	8	0	0	0	0	0	0	6	0	0	0	26.14	1	29.13	0	0	0	29.79	28.12	1	31.82	1	50	0	50	0
P3507	ASINO	2	12	0	0	0	0	0	0	6	0	0	0	50	0	28.67	1	0	0	28.98	31.79	1	50	0	50	0	50	0
P3516	ASINO	2	12	0	0	0	0	0	0	6	0	0	0	50	0	28.77	0	0	1	29.05	50	0	35.24	1	50	0	50	0
P3520	ASINO	2	11	0	0	0	0	0	0	6	0	0	0	36.73	1	28.7	1	0	1	28.94	31.15	1	50	0	50	0	50	0
P3521	ASINO	2	10	0	0	0	0	0	0	6	0	0	0	36.72	1	28.43	0	0	0	28.48	50	0	50	0	50	0	50	0
P3524	ASINO	2	10	0	0	0	0	0	0	6	0	0	0	50	0	30.08	0	0	1	30	50	0	32.07	1	50	0	50	0
P3527	ASINO	2	11	0	0	0	0	0	0	6	0	0	0	50	0	28.67	0	0	0	28.98	50	0	50	0	50	0	50	0
P3528	ASINO	2	10	0	0	0	0	0	0	6	0	0	0	50	0	28.52	0	0	0	28.15	50	0	26.03	1	50	0	50	0
P3529	ASINO	2	12	0	0	0	0	0	0	6	0	0	0	50	0	28.46	0	0	0	28.67	50	0	50	0	50	0	50	0
P3531	ASINO	2	9	0	0	0	0	0	0	6	0	0	0	50	0	29.06	0	0	0	29.07	50	0	50	0	50	0	50	0
P3532	ASINO	2	9	0	0	0	0	0	0	6	0	0	0	50	0	28.72	0	0	0	28.81	50	0	50	0	50	0	50	0
P3536	ASINO	2	9	0	0	0	0	0	0	6	0	0	0	50	0	28.98	0	0	0	29.19	50	0	50	0	50	0	50	0
P3537	ASINO	2	12	0	0	0	0	0	0	6	0	0	0	50	0	28.99	0	0	0	29.08	50	0	50	0	50	0	50	0
P3703	AKOM	1	10	0	0	0	0	0	0	6	0	0	0	50	0	28.43	0	0	0	28.81	50	0	50	0	50	0	50	0
P3706	AKOM	1	11	0	0	0	0	0	0	6	0	0	0	50	0	28.82	0	0	0	28.96	50	0	50	0	50	0	50	0
P3707	AKOM	1	11	0	0	0	0	0	0	6	0	0	0	50	0	28.54	0	0	0	29.01	50	0	50	0	50	0	50	0
P3710	AKOM	1	11	0	0	0	0	0	0	6	0	0	0	50	0	28.61	0	0	0	28.88	50	0	50	0	50	0	50	0
P3712	AKOM	1	10	0	0	0	0	0	0	6	0	0	0	50	0	28.63	0	0	0	28.9	50	0	36.27	1	50	0	50	0
P3715	AKOM	1	9	0	0	0	0	0	0	6	0	0	0	50	0	28.59	0	0	0	29.06	50	0	50	0	50	0	50	0
P3720	AKOM	1	10	0	0	0	0	0	0	6	0	0	0	50	0	28.91	0	0	1	28.91	50	0	50	0	50	0	50	0
P3726	AKOM	1	12	0	0	0	0	0	0	6	0	0	0	26.55	1	28.74	0	0	0	29.07	50	0	50	0	50	0	50	0
P3730	AKOM	1	11	0	0	0	0	0	0	6	0	0	0	50	0	28.41	0	0	0	29.04	50	0	50	0	50	0	50	0
P4102	GUNDARUT	0	9	0	0	0	0	0	0	6	0	0	0	50	0	28.39	0	0	0	28.86	50	0	50	0	50	0	50	0
P4106	GUNDARUT	0	11	0	0	0	0	0	0	6	0	0	0	50	0	28.52	0	0	0	28.76	50	0	50	0	50	0	50	0
P4107	GUNDARUT	0	11	0	0	0	0	0	0	6	0	0	0	50	0	28.45	0	0	0	28.49	50	0	50	0	50	0	50	0
P4109	GUNDARUT	0	9	0	0	0	0	0	0	6	0	0	0	50	0	28.75	0	0	0	28.95	50	0	50	0	50	0	50	0
P4110	GUNDARUT	0	9	0	0	0	0	0	0	6	0	0	0	50	0	28.77	1	0	0	28.71	50	0	50	0	50	0	50	0
P4113	GUNDARUT	0	12	0	0	0	0	0	0	6	0	0	0	50	0	28.27	0	0	0	28.58	50	0	50	0	50	0	50	0
P4114	GUNDARUT	0	11	0	0	0	0	0	0	6	0	0	0	50	0	28.82	0	0	0	28.72	50	0	36.23	1	50	0	50	0
P4115	GUNDARUT	0	12	0	0	0	0	0	0	6	0	0	0	50	0	28.47	0	0	0	28.81	50	0	50	0	50	0	50	0
P4118	GUNDARUT	0	12	0	0	0	0	0	0	6	0	0	0	20.06	1	27.42	0	0	0	28.65	29.86	1	50	0	50	0	50	0
P4203	LUORO	0	11	0	0	0	0	0	0	6	0	0	0	50	0	28.53	0	0	0	28.95	26.87	1	50	0	50	0	50	0
P4205	LUORO	0	11	0	0	0	0	0	0	6	0	0	0	50	0	28.49	1	0	0	29.07	50	0	50	0	50	0	50	0
P4207	LUORO	0	8	0	0	0	0	0	0	6	0	0	0	50	0	28.65	0	0	0	29.16	50	0	50	0	50	0	50	0
P4208	LUORO	0	10	0	0	0	0	0	0	6	0	0	0	50	0	27.88	0	0	1	28.27	50	0	50	0	50	0	50	0
P4214	LUORO	0	9	0	0	0	0	0	0	6	0	0	0	50	0	28.84	1	0	0	28.87	25.73	1	50	0	50	0	50	0
P4216	LUORO	0	8	0	0	0	0	0	0	6	0	0	0	50	0	28.92	0	0	0	29.02	50	0	50	0	50	0	50	0
P4217	LUORO	0	8	0	0	0	0	0	0	6	0	0	0	50	0	28.49	0	0	0	28.7	50	0	50	0	50	0	50	0
P4218	LUORO	0	10	0	0	0	0	0	0	6	0	0	0	50	0	28.39	0	0	0	28.72	50	0	50	0	50	0	50	0
P4219	LUORO	0	10	0	0	0	0	0	0	6	0	0	0	50	0	28.57	0	0	0	28.9	50	0	50	0	50	0	50	0
P4220	LUORO	0	12	0	0	0	0	0	0	6	0	0	0	50	0	28.38	0	0	0	28.55	50	0	50	0	50	0	50	0
P4222	LUORO	0	12	0	0	0	0	0	0	6	0	0	0	50	0	28.4	0	0	0	28.67	50	0	50	0	50	0	50	0
P4224	LUORO	0	10	0	0	0	0	0	0	6	0	0	0	50	0	28.71	0	0	0	28.57	50	0	34.43	1	50	0	50	0
P4227	LUORO	0	9	0	0	0	0	0	0	6	0	0	0	50	0	28.56	0	0	0	28.6	50	0	50	0	50	0	50	0
P4231	LUORO	0	10	0	0	0	0	0	0	6	0	0	0	50	0	28.51	0	0	0	28.53	28.31	1	50	0	50	0	50	0
P4232	LUORO	0	10	0	0	0	0	0	0	6	0	0	0	50	0	28.72	0	0	0	29.16	50	0	50	0	50	0	50	0
P4236	LUORO	0	8	0	0	0	0	0	0	6	0	0	0	50	0	30.46	0	0	0	30.88	50	0	50	0	50	0	50	0
P4238	LUORO	0	11	0	0	0	0	0	0	6	0	0	0	50	0	28.87	0	0	0	29.16	50	0	50	0	50	0	50	0
P4240	LUORO	0	10	0	0	0	0	0	0	6	0	0	0	50	0	28.21	1	0	0	28.59	50	0	35.02	1	50	0	50	0
P4241	LUORO	0	9	0	0	0	0	0	0	6	0	0	0	50	0	28.78	1	0	0	29.05	27.18	1	50	0	50	0	50	0
P4242	LUORO	0	9	0	0	0	0	0	0	6	0	0	0	50	0	31.84	0	0	0	31.88	50	0	50	0	50	0	50	0
P4243	LUORO	0	12	0	0	0	0	0	0	6	0	0	0	50	0	28.27	1	0	0	28.44	32.11	1	50	0	50	0	50	0
P4249	LUORO	0	11	0	0	0	0	0	0	6	0	0	0	32.16	1	30.09	1	0	0	30.42	50	0	50	0	50	0	50	0
P3709	AKOM	1	11	0	0	0	0	0	0	6	0	0	0	50	0	28.87	0	0	0	29.16	50	0	50	0	50	0	50	0
P3711	AKOM	1	9	0	0	0	0	0	0	6	0	0	0	50	0	28.43	0	0	0	28.9	50	0	50	0	50	0	50	0
P3713	AKOM	1	11	0	0	0	0	0	0	6	0	0	0	50	0	28.49	0	0	0	29.08	50	0	50	0	50	0	50	0
P3717	AKOM	1	11	0	0	0	0	0	0	6	0	0	0	50	0	28.73	0	0	0	28.87	50	0	50	0	50	0	50	0
P4101	GUNDARUT	0	10	0	0	0	0	0	0	6	0	0	0	50	0	28.44	0	0	1	28.41	50	0	50	0	50	0	50	0
P4103	GUNDARUT	0	10	0	0	0	0	0	0	6	0	0	0	50	0	29.06	0	0	0	28.35	50	0	26.03	1	50	0	50	0
P4104	GUNDARUT	0	11	0	0	0	0	0	0	6	0	0	0	50	0	28.37	0	0	0	28.68	50	0	50	0	50	0	50	0
P4105	GUNDARUT	0	11	0	0	0	0	0	0	6	0	0	0	50	0	28.61	0	0	0	28.79	50	0	50	0	50	0	50	0
P4108	GUNDARUT	0	9	0	0	0	0	0	0	6	0	0	0	50	0	27.95	0	0	0	28.1	50	0	50	0	50	0	50	0
P4111	GUNDARUT	0	8	0	0	0	0	0	0	6	0	0	0	50	0	28.2	0	0	0	28.55	50	0	50	0	50	0	50	0
P4116	GUNDARUT	0	10	0	0	0	0	0	0	6	0	0	0	50	0	28.41	0	0	1	28.82	50	0	34.33	1	50	0	50	0
P4117	GUNDARUT	0	10	0	0	0	0	0	0	6	0	0	0	50	0	28.35	0	0	0	28.34	50	0	50	0	50	0	50	0
P4119	GUNDARUT	0	10	0	0	0	0	0	0	6	0	0	0	50	0	28.18	0	0	0	28.56	50	0	50	0	50	0	50	0
P4120	GUNDARUT	0	10	0	0	0	0	0	0	6	0	0	0	50	0	28.38	0	0	0	28.77	50	0	50	0	50	0	50	0
P4201	LUORO	0	11	0	0	0	0	0	0	6	0	0	0	50	0	28.23	0	0	0	28.27	50	0	50	0	50	0	50	0
P4202	LUORO	0	8	0	0	0	0	0	0	6	0	0	0	50	0	28.63	0	0	0	29.26	30.93	1	50	0	50	0	50	0
P4204	LUORO	0	8	0	0	0	0	0	0	6	0	0	0	50	0	28.66	0	0	0	29.02	50	0	50	0	50	0	50	0
P4206	LUORO	0	11	0	0	0	0	0	0	6	0	0	0	50	0	28.39	1	0	1	28.94	50	0	50	0	50	0	50	0
P4209	LUORO	0	11	0	0	0	0	0	0	6	0	0	0	50	0	28.54	0	0	0	28.88	50	0	50	0	50	0	50	0
P4210	LUORO	0	10	0	0	0	0	0	0	6	0	0	0	50	0	27.89	0	0	0	28.16	50	0	50	0	50	0	50	0
P4211	LUORO	0	8	0	0	0	0	0	0	6	0	0	0	50	0	28.55	0	0	0	28.68	50	0	50	0	50	0	50	0
P4213	LUORO	0	9	0	0	0	0	0	0	6	0	0	0	36.12	1	29.01	0	0	0	29.31	50	0	50	0	50	0	50	0

## Sheet: legend
Variable	Dataset
ID	Both	identification number of participant
school	Kenya	Name of school
prevalence_zone	Kenya	0=C, 1=B, 2=A
age	Both	Age in years
Sex	Senegal	0=male, 1=female
k1a	Kenya	Average epg of duplicate reading 42 mg Kato slide A, day 1
k1b	Kenya	Average epg of duplicate reading 42 mg Kato slide B, day 1
k2a	Kenya	Average epg of duplicate reading 42 mg Kato slide A, day 2
k2b	Kenya	Average epg of duplicate reading 42 mg Kato slide B, day 2
k3a	Kenya	Average epg of duplicate reading 42 mg Kato slide A, day 3
k3b	Kenya	Average epg of duplicate reading 42 mg Kato slide B, day 3
U1volume	Senegal	Volume of filtered urine for the sample of day 1
U1eggcount	Senegal	S. haematobium egg count in urine sample of day 1
U2volume	Senegal	Volume of filtered urine for the sample of day 2
U2eggcount	Senegal	S. haematobium egg count in urine sample of day 2
S1Ngary_eggcount	Senegal	S. mansoni egg count in 25mg Kato slide A, day 1
S1Ngary_parasites	Senegal	Other parasites detected in Kato slide A, day 1: 0=none, 2= S. haematobium, 3=T. trichiura, 4: A. lumbricoides, 5= T.trichiura & A. lumbricoides, 10=Schistosoma bovis
S1Yague_eggcount	Senegal	S. mansoni egg count in 25mg Kato slide B, day 1
S1Yague_parasites	Senegal	Other parasites detected in Kato slide B, day 1: 0=none, 2= S. haematobium, 3=T. trichiura, 4: A. lumbricoides, 5= T.trichiura & A. lumbricoides, 10=Schistosoma bovis
S2Ngary_eggcount	Senegal	S. mansoni egg count in 25mg Kato slide A, day 2
S2Ngary_parasites	Senegal	Other parasites detected in Kato slide A, day 2: 0=none, 2= S. haematobium, 3=T. trichiura, 4: A. lumbricoides, 5= T.trichiura & A. lumbricoides, 10=Schistosoma bovis
S2Yague_eggcount	Senegal	S. mansoni egg count in 25mg Kato slide B, day 2
S2Yague_parasites	Senegal	Other parasites detected in Kato slide B, day 2: 0=none, 2= S. haematobium, 3=T. trichiura, 4: A. lumbricoides, 5= T.trichiura & A. lumbricoides, 10=Schistosoma bovis
epg_pos	Kenya	Positive at least once in stool for S. mansoni
Sm1	Senegal	Positive at least once in stool for S. mansoni
Sh2	Senegal	Positive at least once in urine for S. haematobium
Sm1Sh2	Senegal	Infection status based on all samples (regardless of ectopic eggs): 0=no Schistosoma infection, 1= single S. mansoni, 2= single S. haematobium, 3=mixed infection
SmSh9	Senegal	Infection status based on all samples: 0=no Schistosoma infection, 1= S. mansoni eggs in stool, 2= S. haematobium in urine, 3= S. mansoni eggs in stool & S. haematobium in urine, 4=S. mansoni eggs in stool & urine & S. haematobium in urine, 5=S. mansoni eggs in stool & S. haematobium in stool & urine, 6= S.mansoni & S. haematobium in stool, 7= S.mansoni & S. haematobium in urine, 8= S. mansoni in…
epg_m1	Kenya	Stool 1 mean S. mansoni eggs per gram
epg1	Senegal	Stool 1 mean S. mansoni eggs per gram
epg2	Senegal	Stool 2 mean S. mansoni eggs per gram
epg_m	Kenya	Mean S. mansoni eggs per gram based on all stool samples
epg	Senegal	Mean S. mansoni eggs per gram based on all stool samples
ep10ml1	Senegal	Urine 1 mean S. haematobium eggs per 10 ml
ep10ml2	Senegal	Urine 2 mean S. haematobium eggs per 10 ml
ep10ml	Senegal	Mean S. haematobium eggs per 10 ml based on all urine samples
epgCat	Both	WHO category for S. mansoni infection intensity: 0=negative, 1=light, 2=moderate, 3=heavy
ct_sch	Both	Ct-value of Schisto-PCR
pcr_sch	Both	Positive in Schisto-PCR
ct_phvsc	Both	Ct spike in Schisto-PCR
ASCARIS	Kenya	Positivity for A. lumbricoides
HOOKWORM	Kenya	Positivity for hookworm
TT	Kenya	Positivity for T. trichiura
ct_phv_anas	Both	Ct spike in ANAS-PCR
ct_al	Both	Ct-value A. lumbricoides PCR
pcr_al	Both	Positivity for A. lumbricoides PCR
ct_na	Both	Ct-value N. americanus PCR (all negative in Senegal study)
pcr_na	Both	Positivity for N. americanus PCR (all negative in Senegal study)
ct_ad	Both	Ct-value A. duodenale PCR (all negative in Senegal study)
pcr_ad	Both	Positivity for A. duodenale PCR (all negative in Senegal study)
ct_st	Both	Ct-value S. stercoralis PCR
pcr_st	Both	Positivity for S. stercoralis PCR
